# Supplementary material for: 1,4-Bis(chloro­meth­yl)naphthalene
Source: Acta Crystallogr Sect E Struct Rep Online. 2008 Jul 26;64(Pt 8):o1596. doi: 10.1107/S1600536808022757 (PMC2962209; doi:10.1107/S1600536808022757)
Supplement: Supplementary file 1 [file e-64-o1596-sup1.cif]

##############################################################################
###                                                                        ###
###        Electronic paper (Acta Crystallographica Section E)             ###
###                                                                        ###
##############################################################################
#                                                                            #
# This CIF contains the data in a paper accepted for publication in Acta     #
# Crystallographica Section E. It conforms to the requirements of Notes      #
# for Authors for Section E, and has been peer reviewed under the auspices   #
# of the IUCr Commission on Journals.                                        #
#                                                                            #
# Full details of the Crystallographic Information File format               #
# are given in the paper "The Crystallographic Information File (CIF):       #
# a New Standard Archive File for Crystallography" by S. R. Hall, F. H.      #
# Allen and I. D. Brown [Acta Cryst. (1991), A47, 655-685].                  #
#                                                                            #
# The current version of the core CIF dictionary is obtainable from          #
# ftp://ftp.iucr.org/pub/cif_core.dic. The current version number is 2.4.    #
#                                                                            #
# Software is freely available for graphical display of the structure(s) in  #
# this CIF.  For information consult the CIF home page http://www.iucr.org/  #
# cif/home.html                                                              #
#                                                                            #
# This file may be used for bona fide research purposes within the           #
# scientific community so long as proper attribution is given to the journal # 
# article from which it was obtained.                                        #
#                                                                            #
##############################################################################
                                             
data_global
_audit_creation_method     ?
_journal_date_recd_electronic     2008-07-16
_journal_date_accepted     2008-07-19
_journal_name_full     'Acta Crystallographica, Section E'
_journal_year     2008
_journal_volume     64
_journal_issue      8
_journal_page_first     o1596
_journal_page_last     o1596
_journal_paper_category     QO
_journal_coeditor_code     GK2159
_publ_contact_author
;Muhammad Nawaz Tahir
University of Sargodha
Department of Physics
Sargodha
Pakistan
;
_publ_contact_author_email     dmntahir_uos@yahoo.com
_publ_contact_author_fax     '0092 48 32 22 121'
_publ_contact_author_phone     '0092 48 92 30 170'
_publ_section_title
;
1,4-Bis(chloromethyl)naphthalene
;
loop_
    _publ_author_name
    _publ_author_address
    'Muhammad Ilyas Tariq'
;
Department of Chemistry
University of Sargodha
Sargodha
Pakistan
;
    'Tahir, M. Nawaz'
;
Department of Physics
University of Sargodha
Sargodha
Pakistan
;
    'Hussain, Ishtiaq'
;
Department of Chemistry
University of Sargodha
Sargodha
Pakistan
;
    'Roohi, Ayesha'
;
Institute of Chemistry
University of the Punjab
Lahore 54590
Pakistan
;
data_I
_audit_creation_method     SHELXL97
_chemical_name_systematic
;
1,4-Bis(chloromethyl)naphthalene
;
_chemical_name_common     ?
_chemical_formula_moiety     'C12 H10 Cl2'
_chemical_formula_sum     'C12 H10 Cl2'
_chemical_formula_iupac     'C12 H10 Cl2'
_chemical_formula_weight     225.10
_chemical_melting_point     ?
_symmetry_cell_setting     monoclinic
_symmetry_space_group_name_H-M     'P 21/c'
_symmetry_space_group_name_Hall     '-P 2ybc'
loop_
    _symmetry_equiv_pos_as_xyz
    'x, y, z'
    '-x,1/2+y, 1/2-z'
    '-x, -y, -z'
    'x,1/2-y, 1/2+z'
_cell_length_a     13.6887(11)
_cell_length_b     4.5835(3)
_cell_length_c     17.8278(13)
_cell_angle_alpha     90.00
_cell_angle_beta     109.666(4)
_cell_angle_gamma     90.00
_cell_volume     1053.31(13)
_cell_formula_units_Z     4
_cell_measurement_reflns_used     2073
_cell_measurement_theta_min     1.58
_cell_measurement_theta_max     26.00
_cell_measurement_temperature     296(2)
_exptl_crystal_description     needle
_exptl_crystal_colour     Colourless
_exptl_crystal_size_max     0.25
_exptl_crystal_size_mid     0.08
_exptl_crystal_size_min     0.04
_exptl_crystal_density_diffrn     1.419
_exptl_crystal_density_meas     ?
_exptl_crystal_density_method     'not measured'
_exptl_crystal_F_000     464
_exptl_absorpt_coefficient_mu     0.570
_exptl_absorpt_correction_type     multi-scan
_exptl_absorpt_process_details     '(SADABS; Bruker, 2005)'
_exptl_absorpt_correction_T_min     0.943
_exptl_absorpt_correction_T_max     0.974
_exptl_special_details
;
;
_diffrn_ambient_temperature     296(2)
_diffrn_radiation_type     MoK\a
_diffrn_radiation_wavelength     0.71073
_diffrn_radiation_source     'fine-focus sealed tube'
_diffrn_radiation_monochromator     graphite
_diffrn_measurement_device_type     'Bruker Kappa APEX2'
_diffrn_measurement_method     \w
_diffrn_detector_area_resol_mean     7.40
_diffrn_reflns_number     10310
_diffrn_reflns_av_R_equivalents     0.0488
_diffrn_reflns_av_sigmaI/netI     0.0485
_diffrn_reflns_theta_min     1.58
_diffrn_reflns_theta_max     26.00
_diffrn_reflns_theta_full     26.00
_diffrn_measured_fraction_theta_max     1.000
_diffrn_measured_fraction_theta_full     1.000
_diffrn_reflns_limit_h_min     -16
_diffrn_reflns_limit_h_max     16
_diffrn_reflns_limit_k_min     -5
_diffrn_reflns_limit_k_max     5
_diffrn_reflns_limit_l_min     -21
_diffrn_reflns_limit_l_max     21
_diffrn_standards_number     0
_diffrn_standards_interval_count     0
_diffrn_standards_interval_time     0
_diffrn_standards_decay_%     0
_refine_special_details
;
Refinement of <i>F</i>^2^ against ALL reflections. The weighted <i>R</i>-factor
<i>wR</i> and goodness of fit <i>S</i> are based on <i>F</i>^2^, conventional
<i>R</i>-factors <i>R</i> are based on <i>F</i>, with <i>F</i> set to zero for
negative <i>F</i>^2^. The threshold expression of <i>F</i>^2^ >
\s(<i>F</i>^2^) is used only for calculating <i>R</i>-factors(gt) <i>etc</i>.
and is not relevant to the choice of reflections for refinement.
<i>R</i>-factors based on <i>F</i>^2^ are statistically about twice as large
as those based on <i>F</i>, and <i>R</i>- factors based on ALL data will be
even larger.
;
_reflns_number_total     2073
_reflns_number_gt     1220
_reflns_threshold_expression     I>2\s(I)
_refine_ls_structure_factor_coef     Fsqd
_refine_ls_matrix_type     full
_refine_ls_R_factor_all     0.1022
_refine_ls_R_factor_gt     0.0530
_refine_ls_wR_factor_gt     0.1313
_refine_ls_wR_factor_ref     0.1665
_refine_ls_goodness_of_fit_ref     1.052
_refine_ls_restrained_S_all     1.052
_refine_ls_number_reflns     2073
_refine_ls_number_parameters     127
_refine_ls_number_restraints     0
_refine_ls_hydrogen_treatment     constr
_refine_ls_weighting_scheme     calc
_refine_ls_weighting_details
         'calc w=1/[\s^2^(Fo^2^)+(0.0763P)^2^+0.5487P] where P=(Fo^2^+2Fc^2^)/3'
_atom_sites_solution_hydrogens     geom
_atom_sites_solution_primary     direct
_atom_sites_solution_secondary     difmap
_refine_ls_shift/su_max     0.000
_refine_ls_shift/su_mean     0.000
_refine_diff_density_max     0.792
_refine_diff_density_min     -0.276
_refine_ls_extinction_method     none
_refine_ls_extinction_coef     ?
_refine_ls_abs_structure_details     ?
loop_
    _atom_type_symbol
    _atom_type_description
    _atom_type_scat_dispersion_real
    _atom_type_scat_dispersion_imag
    _atom_type_scat_source
    'C' 'C' 0.0033 0.0016
                         'International Tables Vol C Tables 4.2.6.8 and 6.1.1.4'
    'H' 'H' 0.0000 0.0000
                         'International Tables Vol C Tables 4.2.6.8 and 6.1.1.4'
    'Cl' 'Cl' 0.1484 0.1585
                         'International Tables Vol C Tables 4.2.6.8 and 6.1.1.4'
_computing_data_collection     'APEX2 (Bruker, 2007)'
_computing_cell_refinement     'APEX2 (Bruker, 2007)'
_computing_data_reduction     'SAINT (Bruker, 2007)'
_computing_structure_solution     'SHELXS97 (Sheldrick, 2008)'
_computing_structure_refinement     'SHELXL97 (Sheldrick, 2008)'
_computing_molecular_graphics
                  'ORTEP-3 for Windows (Farrugia, 1997) and PLATON (Spek, 2003)'
_computing_publication_material
                                'WinGX (Farrugia, 1999) and PLATON (Spek, 2003)'
loop_
    _atom_site_type_symbol
    _atom_site_label
    _atom_site_fract_x
    _atom_site_fract_y
    _atom_site_fract_z
    _atom_site_U_iso_or_equiv
    _atom_site_thermal_displace_type
    _atom_site_calc_flag
    _atom_site_refinement_flags
    _atom_site_occupancy
    Cl Cl1 0.15383(10) 0.5096(3) -0.06255(6) 0.0825(5) Uani . . 1.000
    Cl Cl2 0.41801(9) 0.6216(3) 0.40488(6) 0.0694(4) Uani . . 1.000
    C C1 0.2211(3) 0.3836(7) 0.1364(2) 0.0438(11) Uani . . 1.000
    C C2 0.2846(3) 0.4596(8) 0.0908(2) 0.0479(12) Uani . . 1.000
    C C3 0.3638(3) 0.6492(9) 0.1214(2) 0.0566(14) Uani . . 1.000
    C C4 0.3843(3) 0.7720(8) 0.1975(3) 0.0572(14) Uani . . 1.000
    C C5 0.3249(3) 0.7058(7) 0.2432(2) 0.0472(11) Uani . . 1.000
    C C6 0.2416(3) 0.5067(7) 0.2133(2) 0.0428(11) Uani . . 1.000
    C C7 0.1764(3) 0.4271(8) 0.2572(2) 0.0537(12) Uani . . 1.000
    C C8 0.0976(3) 0.2349(10) 0.2267(3) 0.0635(16) Uani . . 1.000
    C C9 0.0776(3) 0.1120(9) 0.1520(3) 0.0642(16) Uani . . 1.000
    C C10 0.1366(3) 0.1849(8) 0.1080(2) 0.0546(12) Uani . . 1.000
    C C11 0.2650(3) 0.3370(10) 0.0095(2) 0.0681(17) Uani . . 1.000
    C C12 0.3470(3) 0.8534(9) 0.3220(2) 0.0631(16) Uani . . 1.000
    H H3 0.40549 0.69924 0.09161 0.0680 Uiso . . 1.000
    H H4 0.43949 0.90101 0.21711 0.0681 Uiso . . 1.000
    H H7 0.18769 0.50745 0.30737 0.0642 Uiso . . 1.000
    H H8 0.05609 0.18432 0.25656 0.0759 Uiso . . 1.000
    H H9 0.02356 -0.02056 0.13242 0.0771 Uiso . . 1.000
    H H10 0.12179 0.10348 0.05762 0.0655 Uiso . . 1.000
    H H11A 0.25290 0.12868 0.01017 0.0818 Uiso . . 1.000
    H H11B 0.32575 0.36693 -0.00605 0.0818 Uiso . . 1.000
    H H12A 0.28193 0.91087 0.32822 0.0755 Uiso . . 1.000
    H H12B 0.38692 1.02904 0.32298 0.0755 Uiso . . 1.000
loop_
    _atom_site_aniso_label
    _atom_site_aniso_U_11
    _atom_site_aniso_U_22
    _atom_site_aniso_U_33
    _atom_site_aniso_U_12
    _atom_site_aniso_U_13
    _atom_site_aniso_U_23
    Cl1 0.0917(9) 0.0956(9) 0.0466(7) 0.0066(7) 0.0055(6) 0.0041(6)
    Cl2 0.0783(8) 0.0692(7) 0.0492(6) 0.0150(5) 0.0065(5) 0.0007(5)
    C1 0.043(2) 0.0421(18) 0.042(2) 0.0109(16) 0.0085(16) 0.0062(16)
    C2 0.050(2) 0.050(2) 0.043(2) 0.0115(18) 0.0149(17) 0.0073(17)
    C3 0.053(2) 0.064(2) 0.055(3) 0.005(2) 0.021(2) 0.015(2)
    C4 0.048(2) 0.049(2) 0.064(3) -0.0019(18) 0.005(2) 0.010(2)
    C5 0.053(2) 0.0411(19) 0.041(2) 0.0119(17) 0.0071(18) 0.0081(16)
    C6 0.041(2) 0.0400(18) 0.044(2) 0.0095(16) 0.0097(16) 0.0065(16)
    C7 0.052(2) 0.058(2) 0.051(2) 0.0138(19) 0.0173(19) 0.0106(18)
    C8 0.051(2) 0.069(3) 0.075(3) 0.009(2) 0.027(2) 0.020(2)
    C9 0.054(3) 0.061(2) 0.070(3) -0.005(2) 0.011(2) 0.011(2)
    C10 0.056(2) 0.051(2) 0.049(2) 0.0012(18) 0.0074(19) 0.0033(18)
    C11 0.079(3) 0.072(3) 0.055(3) 0.014(2) 0.025(2) 0.004(2)
    C12 0.072(3) 0.049(2) 0.057(3) 0.010(2) 0.007(2) -0.0009(19)
_geom_special_details
;
 Bond distances, angles etc. have been calculated using the
 rounded fractional coordinates. All su's are estimated
 from the variances of the (full) variance-covariance matrix.
 The cell esds are taken into account in the estimation of
 distances, angles and torsion angles
;
loop_
    _geom_bond_atom_site_label_1
    _geom_bond_atom_site_label_2
    _geom_bond_site_symmetry_1
    _geom_bond_site_symmetry_2
    _geom_bond_distance
    _geom_bond_publ_flag
    Cl1 C11 . . 1.810(4) no
    Cl2 C12 . . 1.814(4) no
    C1 C2 . . 1.419(6) no
    C1 C6 . . 1.421(5) no
    C1 C10 . . 1.425(5) no
    C2 C3 . . 1.353(6) no
    C2 C11 . . 1.492(5) no
    C3 C4 . . 1.407(6) no
    C4 C5 . . 1.365(6) no
    C5 C6 . . 1.417(5) no
    C5 C12 . . 1.496(5) no
    C6 C7 . . 1.419(6) no
    C7 C8 . . 1.357(6) no
    C8 C9 . . 1.386(7) no
    C9 C10 . . 1.344(6) no
    C3 H3 . . 0.9300 no
    C4 H4 . . 0.9300 no
    C7 H7 . . 0.9300 no
    C8 H8 . . 0.9300 no
    C9 H9 . . 0.9300 no
    C10 H10 . . 0.9300 no
    C11 H11A . . 0.9700 no
    C11 H11B . . 0.9700 no
    C12 H12A . . 0.9700 no
    C12 H12B . . 0.9700 no
loop_
    _geom_contact_atom_site_label_1
    _geom_contact_atom_site_label_2
    _geom_contact_distance
    _geom_contact_site_symmetry_1
    _geom_contact_site_symmetry_2
    _geom_contact_publ_flag
    Cl1 C10 3.464(4) . . no
    Cl1 C9 3.491(5) . 3_565 no
    Cl2 Cl2 3.5581(16) . 3_666 no
    Cl2 C7 3.578(4) . . no
    Cl1 H12A 3.0500 . 4_564 no
    Cl1 H10 2.9800 . . no
    Cl2 H12B 3.0400 . 1_545 no
    Cl2 H3 3.0800 . 2_645 no
    Cl2 H7 3.0900 . . no
    C1 C4 3.521(5) . 1_545 no
    C4 C1 3.521(5) . 1_565 no
    C6 C9 3.504(6) . 1_565 no
    C6 C12 3.595(5) . 1_545 no
    C7 Cl2 3.578(4) . . no
    C7 C12 3.448(6) . 1_545 no
    C9 C6 3.504(6) . 1_545 no
    C9 Cl1 3.491(5) . 3_565 no
    C10 Cl1 3.464(4) . . no
    C12 C7 3.448(6) . 1_565 no
    C12 C6 3.595(5) . 1_565 no
    C3 H11A 3.0100 . 1_565 no
    C4 H4 2.9200 . 2_645 no
    C7 H12A 2.7200 . . no
    C7 H12A 2.8400 . 1_545 no
    C8 H8 3.0300 . 2_555 no
    C8 H12A 2.9600 . 1_545 no
    C10 H11A 2.7400 . . no
    C11 H10 2.6200 . . no
    C12 H7 2.6400 . . no
    H3 H11B 2.2900 . . no
    H3 Cl2 3.0800 . 2_655 no
    H4 H12B 2.3100 . . no
    H4 C4 2.9200 . 2_655 no
    H7 Cl2 3.0900 . . no
    H7 C12 2.6400 . . no
    H7 H12A 2.2100 . . no
    H8 C8 3.0300 . 2_545 no
    H10 Cl1 2.9800 . . no
    H10 C11 2.6200 . . no
    H10 H11A 2.2300 . . no
    H11A C3 3.0100 . 1_545 no
    H11A C10 2.7400 . . no
    H11A H10 2.2300 . . no
    H11B H3 2.2900 . . no
    H12A C7 2.7200 . . no
    H12A C7 2.8400 . 1_565 no
    H12A C8 2.9600 . 1_565 no
    H12A H7 2.2100 . . no
    H12A Cl1 3.0500 . 4_565 no
    H12B Cl2 3.0400 . 1_565 no
    H12B H4 2.3100 . . no
loop_
    _geom_angle_atom_site_label_1
    _geom_angle_atom_site_label_2
    _geom_angle_atom_site_label_3
    _geom_angle_site_symmetry_1
    _geom_angle_site_symmetry_2
    _geom_angle_site_symmetry_3
    _geom_angle
    _geom_angle_publ_flag
    C2 C1 C6 . . . 119.7(3) no
    C2 C1 C10 . . . 122.3(3) no
    C6 C1 C10 . . . 118.0(3) no
    C1 C2 C3 . . . 119.3(3) no
    C1 C2 C11 . . . 121.3(3) no
    C3 C2 C11 . . . 119.4(4) no
    C2 C3 C4 . . . 121.2(4) no
    C3 C4 C5 . . . 121.4(4) no
    C4 C5 C6 . . . 119.0(3) no
    C4 C5 C12 . . . 119.2(4) no
    C6 C5 C12 . . . 121.8(4) no
    C1 C6 C5 . . . 119.4(4) no
    C1 C6 C7 . . . 118.3(3) no
    C5 C6 C7 . . . 122.3(3) no
    C6 C7 C8 . . . 120.6(3) no
    C7 C8 C9 . . . 121.5(4) no
    C8 C9 C10 . . . 119.8(4) no
    C1 C10 C9 . . . 121.8(3) no
    Cl1 C11 C2 . . . 111.0(3) no
    Cl2 C12 C5 . . . 112.6(3) no
    C2 C3 H3 . . . 119.00 no
    C4 C3 H3 . . . 119.00 no
    C3 C4 H4 . . . 119.00 no
    C5 C4 H4 . . . 119.00 no
    C6 C7 H7 . . . 120.00 no
    C8 C7 H7 . . . 120.00 no
    C7 C8 H8 . . . 119.00 no
    C9 C8 H8 . . . 119.00 no
    C8 C9 H9 . . . 120.00 no
    C10 C9 H9 . . . 120.00 no
    C1 C10 H10 . . . 119.00 no
    C9 C10 H10 . . . 119.00 no
    Cl1 C11 H11A . . . 109.00 no
    Cl1 C11 H11B . . . 109.00 no
    C2 C11 H11A . . . 110.00 no
    C2 C11 H11B . . . 109.00 no
    H11A C11 H11B . . . 108.00 no
    Cl2 C12 H12A . . . 109.00 no
    Cl2 C12 H12B . . . 109.00 no
    C5 C12 H12A . . . 109.00 no
    C5 C12 H12B . . . 109.00 no
    H12A C12 H12B . . . 108.00 no
loop_
    _geom_torsion_atom_site_label_1
    _geom_torsion_atom_site_label_2
    _geom_torsion_atom_site_label_3
    _geom_torsion_atom_site_label_4
    _geom_torsion_site_symmetry_1
    _geom_torsion_site_symmetry_2
    _geom_torsion_site_symmetry_3
    _geom_torsion_site_symmetry_4
    _geom_torsion
    _geom_torsion_publ_flag
    C6 C1 C2 C3 . . . . -0.1(5) no
    C6 C1 C2 C11 . . . . -179.5(3) no
    C10 C1 C2 C3 . . . . -179.8(4) no
    C10 C1 C2 C11 . . . . 0.8(6) no
    C2 C1 C6 C5 . . . . 0.5(5) no
    C2 C1 C6 C7 . . . . 179.8(3) no
    C10 C1 C6 C5 . . . . -179.8(3) no
    C10 C1 C6 C7 . . . . -0.5(5) no
    C2 C1 C10 C9 . . . . 179.3(4) no
    C6 C1 C10 C9 . . . . -0.4(6) no
    C1 C2 C3 C4 . . . . 0.0(6) no
    C11 C2 C3 C4 . . . . 179.4(4) no
    C1 C2 C11 Cl1 . . . . 75.3(4) no
    C3 C2 C11 Cl1 . . . . -104.1(4) no
    C2 C3 C4 C5 . . . . -0.3(6) no
    C3 C4 C5 C6 . . . . 0.7(6) no
    C3 C4 C5 C12 . . . . -177.1(4) no
    C4 C5 C6 C1 . . . . -0.7(5) no
    C4 C5 C6 C7 . . . . -180.0(4) no
    C12 C5 C6 C1 . . . . 177.0(3) no
    C12 C5 C6 C7 . . . . -2.3(5) no
    C4 C5 C12 Cl2 . . . . -101.9(4) no
    C6 C5 C12 Cl2 . . . . 80.4(4) no
    C1 C6 C7 C8 . . . . 1.0(6) no
    C5 C6 C7 C8 . . . . -179.8(4) no
    C6 C7 C8 C9 . . . . -0.5(6) no
    C7 C8 C9 C10 . . . . -0.5(7) no
    C8 C9 C10 C1 . . . . 1.0(6) no
