# Supplementary material for: 1,4-Bis(chloro­meth­yl)naphthalene
Source: Acta Crystallogr Sect E Struct Rep Online. 2008 Jul 26;64(Pt 8):o1596. doi: 10.1107/S1600536808022757 (PMC2962209; doi:10.1107/S1600536808022757)
Supplement: Supplementary file 2 [file e-64-o1596-Isup2.hkl]

#
# h,k,l, Fc-squared, Fo-squared, sigma(Fo-squared) and status flag
#
data_I
_shelx_title ' AR2N_0m in P2(1)/c'
_shelx_refln_list_code          4
_shelx_F_calc_maximum      135.33
_exptl_crystal_F_000       464.00
_reflns_d_resolution_high  0.8107
 
loop_
 _symmetry_equiv_pos_as_xyz
 'x, y, z'
 '-x, y+1/2, -z+1/2'
 '-x, -y, -z'
 'x, -y-1/2, z-1/2'
 
_cell_length_a    13.6887
_cell_length_b     4.5835
_cell_length_c    17.8278
_cell_angle_alpha  90.000
_cell_angle_beta  109.666
_cell_angle_gamma  90.000
 
_shelx_F_squared_multiplier     1.000
 
loop_
 _refln_index_h
 _refln_index_k
 _refln_index_l
 _refln_F_squared_calc
 _refln_F_squared_meas
 _refln_F_squared_sigma
 _refln_observed_status
   1   0   0      193.65       -1.29      1.29 o
   2   0   0     7848.75     7851.49    101.98 o
   3   0   0      397.43      384.20      7.86 o
   4   0   0     7821.17     8466.74    110.79 o
   5   0   0      661.85      658.08     12.70 o
   6   0   0      377.83      472.59     15.49 o
   7   0   0      723.41      713.88     20.77 o
   8   0   0       13.66       -0.45      6.50 o
   9   0   0       98.67      102.13     10.15 o
  10   0   0       72.92       74.14     10.05 o
  11   0   0       35.11       34.50      9.78 o
  12   0   0      198.46      216.20     15.53 o
  13   0   0       11.57       -4.13     11.34 o
  14   0   0       27.26       56.56     15.91 o
  15   0   0       11.16       20.13     20.46 o
   1   1   0        7.18       13.64      1.48 o
   2   1   0    18314.44    21047.80    192.60 o
   3   1   0     2053.85     2034.38     19.34 o
   4   1   0      415.07      446.67      7.53 o
   5   1   0      449.76      484.61      8.55 o
   6   1   0      450.99      517.39     11.15 o
   7   1   0       49.51       49.64      4.87 o
   8   1   0       84.28       84.29      6.41 o
   9   1   0       20.86       13.24      6.12 o
  10   1   0       65.39       79.68      7.96 o
  11   1   0       20.88       20.45      7.13 o
  12   1   0        0.02       -0.53      6.82 o
  13   1   0        4.01        0.04      7.62 o
  14   1   0        4.73       -2.49      8.03 o
  15   1   0        4.35        2.87     13.94 o
   0   2   0      368.64      286.73     19.89 o
   1   2   0      564.24      533.86     11.87 o
   2   2   0      728.51      779.41     13.16 o
   3   2   0     1439.34     1466.14     16.52 o
   4   2   0      212.14      251.47      5.34 o
   5   2   0      143.29      138.19      5.06 o
   6   2   0       89.48       88.94      4.71 o
   7   2   0      293.36      307.73     10.08 o
   8   2   0        4.08        2.08      3.97 o
   9   2   0      181.04      162.71      8.83 o
  10   2   0       52.10       48.82      6.96 o
  11   2   0        3.50        3.13      6.26 o
  12   2   0       15.64       20.11      8.66 o
  13   2   0       11.51        6.43      9.48 o
  14   2   0        4.94       -1.54      9.23 o
   1   3   0       34.78       66.09      9.49 o
   2   3   0       50.62       59.67      5.39 o
   3   3   0      397.32      406.21      7.08 o
   4   3   0      112.06      116.33      4.50 o
   5   3   0        1.41        1.08      2.60 o
   6   3   0       28.61       25.28      3.53 o
   7   3   0       50.90       50.81      8.03 o
   8   3   0       34.03       39.55      7.57 o
   9   3   0        0.95        5.24      6.72 o
  10   3   0       41.51       26.24      8.11 o
  11   3   0       10.11       -0.70     11.65 o
  12   3   0        8.65       10.01      8.72 o
  13   3   0        4.20       16.09      9.54 o
   0   4   0       29.84       15.44     13.38 o
   1   4   0      151.39      152.51     14.98 o
   2   4   0       65.21       55.42     11.29 o
   3   4   0       27.95       31.75      3.28 o
   4   4   0        0.92       -0.53      3.36 o
   5   4   0       66.34       75.26      7.39 o
   6   4   0       78.82       86.29      6.15 o
   7   4   0        2.84       10.78      6.36 o
   8   4   0       39.32       25.75      7.45 o
   9   4   0        8.83        2.35      7.20 o
  10   4   0        1.86        0.59      7.70 o
  11   4   0        0.49       11.90      8.63 o
   1   5   0        4.12       -9.51     10.49 o
   2   5   0       24.95       33.81     17.30 o
   3   5   0       12.32       15.82      4.65 o
   4   5   0        0.01        0.08      7.74 o
   5   5   0        0.04        0.37      5.84 o
   6   5   0        4.07        4.78      6.67 o
   7   5   0        2.34       -0.92      6.97 o
 -15   1   1       17.92       25.34     12.62 o
 -14   1   1        5.68       -7.60      7.60 o
 -13   1   1       81.22      107.61     11.43 o
 -12   1   1       11.12       -6.53      6.61 o
 -11   1   1       30.25       32.73     10.15 o
 -10   1   1       52.75       55.65      6.66 o
  -9   1   1      346.96      362.54     11.43 o
  -8   1   1      202.22      180.39      7.99 o
  -7   1   1        3.68        7.77      3.95 o
  -6   1   1     2246.95     2165.58     30.32 o
  -5   1   1      129.10      103.86      4.12 o
  -4   1   1      583.93      546.86      7.95 o
  -3   1   1     2935.31     3074.79     30.51 o
  -2   1   1    10943.96    10539.23    101.99 o
  -1   1   1     4032.83     4574.27     53.76 o
   0   1   1     2473.62     2495.85     32.10 o
   1   1   1       27.32       70.77      2.74 o
   2   1   1     1398.19     1393.50     12.42 o
   3   1   1      247.60      378.93      6.39 o
   4   1   1      763.37      864.53     11.36 o
   5   1   1     1494.81     1680.54     20.97 o
   6   1   1      586.10      461.91      8.98 o
   7   1   1      148.97      154.37      7.12 o
   8   1   1       95.40      101.68      7.07 o
   9   1   1        5.86        8.59      6.90 o
  10   1   1      389.15      372.39     12.57 o
  11   1   1       13.47       16.33      7.19 o
  12   1   1       28.89       28.48      9.04 o
  13   1   1        5.30        9.11      8.12 o
  14   1   1        5.07       10.53      9.84 o
  15   1   1        0.61       27.91     15.24 o
 -15   2   1       14.71        1.11     10.16 o
 -14   2   1        2.79       -3.94      8.86 o
 -13   2   1        0.60       -2.51     10.42 o
 -12   2   1       30.50       49.79      9.49 o
 -11   2   1       18.33       21.88      6.51 o
 -10   2   1      133.89      128.03     12.06 o
  -9   2   1      142.05      171.83      8.80 o
  -8   2   1       84.21       77.90      5.70 o
  -7   2   1        1.11       -3.40      3.40 o
  -6   2   1      487.11      475.00      8.62 o
  -5   2   1      644.96      668.97     10.39 o
  -4   2   1     1677.98     1600.28     18.42 o
  -3   2   1       42.99       52.69      3.00 o
  -2   2   1        4.71        2.31      3.37 o
  -1   2   1       21.94       42.89      3.74 o
   0   2   1      225.96      214.99      6.88 o
   1   2   1      422.73      437.07     10.75 o
   2   2   1     3209.10     3090.03     37.02 o
   3   2   1       89.96       91.84      3.10 o
   4   2   1       32.79       15.85      2.71 o
   5   2   1     1131.85     1184.46     26.52 o
   6   2   1      225.63      245.49      7.00 o
   7   2   1      315.60      347.66      8.87 o
   8   2   1      276.19      276.09      8.37 o
   9   2   1      181.29      189.45      9.35 o
  10   2   1       46.48       29.11      6.62 o
  11   2   1       19.03        5.00      9.58 o
  12   2   1       16.64       -5.98      7.70 o
  13   2   1        4.82        1.01      8.70 o
  14   2   1       18.06       11.75      9.83 o
 -13   3   1        6.83        9.40      9.05 o
 -12   3   1        9.47        5.85      8.20 o
 -11   3   1       25.19       26.36      8.56 o
 -10   3   1       44.20       38.43      8.43 o
  -9   3   1        0.35       -0.91      6.58 o
  -8   3   1       83.43       84.40      8.68 o
  -7   3   1      183.87      189.60      7.93 o
  -6   3   1        2.06        3.36      3.03 o
  -5   3   1       35.77       41.50      3.57 o
  -4   3   1       20.83       21.86      4.05 o
  -3   3   1      755.76      742.37     11.73 o
  -2   3   1      160.42      143.95      7.15 o
  -1   3   1       53.21       56.17      4.62 o
   0   3   1      563.02      555.86     16.47 o
   1   3   1       14.63        8.15      3.68 o
   2   3   1        5.41        6.83      3.05 o
   3   3   1      166.30      160.51      4.62 o
   4   3   1      577.39      587.23     10.20 o
   5   3   1        5.39        2.40      2.83 o
   6   3   1        8.09        7.85      4.13 o
   7   3   1      646.61      644.98     16.66 o
   8   3   1        0.14       -5.47      5.47 o
   9   3   1       69.73       42.22      8.14 o
  10   3   1        6.12       -4.24      6.85 o
  11   3   1       29.02       31.46      8.86 o
  12   3   1        7.98        7.92      8.59 o
  13   3   1        0.45       -2.90     10.03 o
 -11   4   1        3.87        3.50      7.90 o
 -10   4   1        2.53        6.17     12.63 o
  -9   4   1        0.08       -7.39      8.41 o
  -8   4   1       25.67       10.92      6.90 o
  -7   4   1       23.02       16.03      5.60 o
  -6   4   1       30.91       25.08      4.82 o
  -5   4   1        0.00       -0.73      3.72 o
  -4   4   1        5.40        3.24      3.57 o
  -3   4   1       25.01       24.78      5.05 o
  -2   4   1        6.08        5.79      5.32 o
  -1   4   1        0.01        0.14      8.26 o
   0   4   1       73.50       66.44     21.32 o
   1   4   1       39.18       45.31     10.79 o
   2   4   1       55.38       63.97      6.22 o
   3   4   1        3.19        4.47      2.83 o
   4   4   1        3.71        4.45      3.56 o
   5   4   1       31.98       33.65      4.66 o
   6   4   1       18.48       24.63      6.72 o
   7   4   1        0.40       -5.02      5.98 o
   8   4   1        6.67       -0.20      6.84 o
   9   4   1        3.27        0.13      7.15 o
  10   4   1        0.37       -7.33      7.33 o
  -7   5   1       23.15       21.88      6.39 o
  -6   5   1       10.14        6.72      5.36 o
  -5   5   1       12.43       16.18      5.08 o
  -4   5   1       21.00       29.59      4.72 o
  -3   5   1       25.15       35.01      6.64 o
  -2   5   1        0.48        5.38     14.60 o
  -1   5   1        7.85       -9.10     10.79 o
   0   5   1       29.40       30.90     12.72 o
   1   5   1        0.70       -0.32     14.29 o
   2   5   1        7.92      -12.69     12.97 o
   3   5   1       20.00       19.11      5.70 o
   4   5   1       79.07       83.43      5.56 o
   5   5   1        0.78        1.02      4.96 o
   6   5   1        0.93       -1.42      6.42 o
   7   5   1        2.45        2.55      7.05 o
 -16   0   2        0.12       -2.25     14.13 o
 -15   0   2        1.89       -4.34     12.98 o
 -14   0   2      290.12      323.19     25.43 o
 -13   0   2      171.42      169.80     15.07 o
 -12   0   2       25.23       38.90     10.29 o
 -11   0   2      103.90      115.95     11.96 o
 -10   0   2      469.56      488.16     19.39 o
  -9   0   2        8.19        0.14      6.71 o
  -8   0   2      770.81      751.61     22.14 o
  -7   0   2      926.28      815.31     25.94 o
  -6   0   2      240.46      216.98      8.61 o
  -5   0   2      550.20      466.78      9.21 o
  -4   0   2     5852.83     5320.19     64.92 o
  -3   0   2     7176.21     7362.70     88.17 o
  -2   0   2      883.21     1040.99     13.87 o
  -1   0   2      601.51      673.55     25.52 o
   0   0   2      553.91      485.17     10.25 o
   1   0   2      579.96      448.77      7.36 o
   2   0   2      828.53      713.82     11.77 o
   3   0   2       23.52       36.20      3.56 o
   4   0   2     3325.67     3272.20     45.46 o
   5   0   2      201.41      201.43      9.67 o
   6   0   2      163.00      169.62     12.34 o
   7   0   2     3874.90     3817.90     77.48 o
   8   0   2     1043.69      949.61     26.88 o
   9   0   2      653.53      650.73     22.39 o
  10   0   2       16.30        8.31      8.28 o
  11   0   2      392.57      442.21     20.49 o
  12   0   2        0.02       -6.13     11.48 o
  13   0   2       23.46       20.43     13.36 o
  14   0   2       10.47       -7.10     13.96 o
  15   0   2       14.06       52.15     16.93 o
 -16   1   2       56.12       48.91     17.76 o
 -15   1   2       22.88       38.15     28.04 o
 -14   1   2       78.56       98.27     10.91 o
 -13   1   2        4.40        5.49      7.59 o
 -12   1   2      113.54      108.32     10.33 o
 -11   1   2       92.91       92.43      8.06 o
 -10   1   2        1.01       -3.85      5.20 o
  -9   1   2       14.02       -1.13      4.80 o
  -8   1   2      166.46      169.96      6.87 o
  -7   1   2      193.16      202.71      6.68 o
  -6   1   2      491.20      457.79      9.37 o
  -5   1   2      107.36      100.90      3.77 o
  -4   1   2      877.51      867.82     11.00 o
  -3   1   2       58.49       32.79      2.41 o
  -2   1   2     2718.77     2441.04     24.43 o
  -1   1   2      276.68      338.96      4.95 o
   0   1   2     4684.50     4788.86     49.82 o
   1   1   2     1260.58     1377.78     12.89 o
   2   1   2     1984.63     2104.97     20.02 o
   3   1   2     2802.55     2890.94     30.97 o
   4   1   2      248.20      314.89      6.25 o
   5   1   2      154.10      179.19      5.08 o
   6   1   2      374.56      352.04      9.11 o
   7   1   2      299.71      327.91     11.47 o
   8   1   2      113.09      100.13      7.20 o
   9   1   2      383.32      380.43     13.74 o
  10   1   2        1.20       -6.21      6.21 o
  11   1   2       52.67       58.66      8.69 o
  12   1   2        8.58        5.24      7.46 o
  13   1   2       19.07       14.59      8.44 o
  14   1   2       12.95       11.54      8.90 o
  15   1   2        2.65        2.59     11.73 o
 -15   2   2        1.32       -0.64     10.00 o
 -14   2   2        0.12        1.59      9.09 o
 -13   2   2        5.03        0.72      8.29 o
 -12   2   2       15.73       18.94      9.35 o
 -11   2   2        0.93        2.32      6.07 o
 -10   2   2       37.11       30.81      6.45 o
  -9   2   2       85.84       94.16      6.45 o
  -8   2   2      153.12      146.29      9.52 o
  -7   2   2       57.35       54.14      4.04 o
  -6   2   2      189.90      186.90      5.76 o
  -5   2   2      389.16      362.50      8.57 o
  -4   2   2      240.48      259.40      6.98 o
  -3   2   2      549.84      543.03      8.57 o
  -2   2   2      173.61      164.39      3.85 o
  -1   2   2      197.00      196.50      7.35 o
   0   2   2      888.56      890.02     18.70 o
   1   2   2      604.26      562.68      8.50 o
   2   2   2      585.69      590.07      7.92 o
   3   2   2      762.87      971.95     12.18 o
   4   2   2     2734.97     2756.46     37.70 o
   5   2   2     1538.92     1684.70     21.79 o
   6   2   2      214.40      235.10      7.01 o
   7   2   2       32.08       30.37      4.31 o
   8   2   2       82.19      103.11      6.67 o
   9   2   2        5.18        6.03      5.82 o
  10   2   2        0.28       -4.77      5.67 o
  11   2   2        1.85        2.14      7.44 o
  12   2   2       25.51       20.58      9.05 o
  13   2   2        8.85        7.47      9.05 o
  14   2   2        0.64        3.21      9.68 o
 -13   3   2       10.88       -2.18      8.93 o
 -12   3   2        1.77       -2.10      7.86 o
 -11   3   2       37.38       48.43      9.42 o
 -10   3   2       28.27       24.28      7.86 o
  -9   3   2       38.18       35.11      7.57 o
  -8   3   2        2.33       -3.74      5.13 o
  -7   3   2       64.05       70.02      5.93 o
  -6   3   2       45.17       50.22      3.62 o
  -5   3   2       15.41        8.39      3.02 o
  -4   3   2      240.68      244.34      7.28 o
  -3   3   2       74.80       72.15      3.69 o
  -2   3   2       48.16       64.26      4.13 o
  -1   3   2        4.80        7.39      3.91 o
   0   3   2      869.13      844.61     18.94 o
   1   3   2      473.02      451.81     14.43 o
   2   3   2       35.88       39.87      3.43 o
   3   3   2        7.30        6.79      2.60 o
   4   3   2       50.05       62.41      3.75 o
   5   3   2      319.56      337.42      8.59 o
   6   3   2      460.63      437.73     13.10 o
   7   3   2        5.76       -0.63      5.90 o
   8   3   2       60.77       51.26      7.89 o
   9   3   2        0.01       -6.44      6.44 o
  10   3   2       19.13        7.63      7.83 o
  11   3   2        1.57       -3.73      7.80 o
  12   3   2       29.83       37.51      9.59 o
 -11   4   2        0.37       -7.66      7.66 o
 -10   4   2        0.81       -0.28      7.32 o
  -9   4   2       62.31       75.39      9.44 o
  -8   4   2       10.20        7.69      5.69 o
  -7   4   2        7.98        2.83      4.98 o
  -6   4   2       69.64       80.41      6.05 o
  -5   4   2       16.84       20.66      4.16 o
  -4   4   2       30.89       32.02      4.36 o
  -3   4   2        4.55       -1.61      3.64 o
  -2   4   2      350.76      355.01      8.51 o
  -1   4   2       58.70       58.73      7.94 o
   0   4   2       37.86       41.38      5.54 o
   1   4   2       42.87       42.66      5.76 o
   2   4   2      328.66      322.79     10.57 o
   3   4   2      165.92      162.28      7.96 o
   4   4   2        0.54       -3.49      3.51 o
   5   4   2       64.22       63.84      6.17 o
   6   4   2      143.02      148.53      9.66 o
   7   4   2       31.49       31.39      7.46 o
   8   4   2       63.58       40.82      8.42 o
   9   4   2        1.78       -3.48      8.52 o
  10   4   2       25.64       24.91      9.11 o
  -7   5   2        2.26        5.23      6.88 o
  -6   5   2        3.19        5.34      5.20 o
  -5   5   2       35.33       39.79      6.05 o
  -4   5   2        5.28        4.22      4.45 o
  -3   5   2        0.06       -2.50      5.22 o
  -2   5   2        3.03       11.95      5.02 o
  -1   5   2       13.86       22.42      4.91 o
   0   5   2       22.48       17.17     11.51 o
   1   5   2        1.16       -5.67      5.67 o
   2   5   2       40.15       27.77      8.49 o
   3   5   2        7.46        1.04      4.03 o
   4   5   2        2.69       -3.32      4.72 o
   5   5   2        1.69        1.66      5.98 o
   6   5   2        6.44       11.99      7.61 o
 -16   1   3        3.10       11.51     15.52 o
 -15   1   3       70.36       61.51     13.86 o
 -14   1   3       25.33       20.16      8.69 o
 -13   1   3       29.11       40.55      9.20 o
 -12   1   3      141.49      176.46     11.34 o
 -11   1   3      157.68      169.69     11.39 o
 -10   1   3       67.35       78.26      6.99 o
  -9   1   3     1086.79     1050.23     20.29 o
  -8   1   3      174.64      181.13      7.04 o
  -7   1   3       11.14       10.32      3.46 o
  -6   1   3      124.30      124.40      4.79 o
  -5   1   3     1675.14     1565.92     19.48 o
  -4   1   3       16.11       22.21      2.67 o
  -3   1   3       13.65        9.60      1.85 o
  -2   1   3     6858.83     7041.25     73.56 o
  -1   1   3        4.16        8.63      1.34 o
   0   1   3      212.34      205.48      4.20 o
   1   1   3     2329.24     2367.74     22.21 o
   2   1   3    14023.46    15393.86    136.08 o
   3   1   3     1689.63     1673.89     18.31 o
   4   1   3      958.19      965.22     13.69 o
   5   1   3     2085.22     2086.27     24.50 o
   6   1   3       39.50       49.20      4.00 o
   7   1   3     1288.68     1225.65     20.69 o
   8   1   3       32.79       35.37      5.96 o
   9   1   3       53.95       49.32      5.71 o
  10   1   3       20.95       17.05      6.36 o
  11   1   3       52.86       51.98      7.59 o
  12   1   3        7.82       11.12      6.97 o
  13   1   3       22.53        4.38      9.78 o
  14   1   3       29.30       22.86     11.91 o
 -15   2   3        1.25       -3.17      9.76 o
 -14   2   3        2.03       -9.53     10.03 o
 -13   2   3       22.13       21.56     13.73 o
 -12   2   3      105.40      105.75     11.12 o
 -11   2   3       65.73       59.62      8.28 o
 -10   2   3       91.82       90.45     12.27 o
  -9   2   3       11.06       10.95      5.10 o
  -8   2   3       75.09       82.24      4.93 o
  -7   2   3      213.86      188.09      5.80 o
  -6   2   3      295.05      285.70      9.86 o
  -5   2   3      289.15      298.66      9.18 o
  -4   2   3       34.60       52.58      3.43 o
  -3   2   3        3.84        0.15      2.81 o
  -2   2   3      594.97      657.65      9.53 o
  -1   2   3      185.50      170.81      4.77 o
   0   2   3     1551.45     1712.36     21.59 o
   1   2   3     1576.56     1434.49     18.76 o
   2   2   3      709.56      782.95     10.31 o
   3   2   3      146.37      193.40      6.22 o
   4   2   3     3140.08     3568.10     43.63 o
   5   2   3     1036.33     1038.54     15.39 o
   6   2   3       92.02       88.28      5.05 o
   7   2   3      132.23      129.24      6.38 o
   8   2   3        1.09        2.60      5.09 o
   9   2   3       43.94       34.36      6.52 o
  10   2   3       68.34       98.16      9.71 o
  11   2   3        3.35        2.42      7.71 o
  12   2   3        1.16        7.90      8.48 o
  13   2   3       22.55       15.16      9.38 o
 -14   3   3        0.04        8.62      9.38 o
 -13   3   3        5.20        0.38      8.60 o
 -12   3   3       13.70        4.94      8.26 o
 -11   3   3       62.38       75.60     16.25 o
 -10   3   3        6.61        4.85      7.07 o
  -9   3   3        0.95       -3.94      5.14 o
  -8   3   3       37.75       39.94      7.71 o
  -7   3   3        0.25       -3.85      3.85 o
  -6   3   3       76.25       84.16      4.60 o
  -5   3   3        6.13        6.20      3.17 o
  -4   3   3      257.34      283.36      6.79 o
  -3   3   3      180.40      177.38      5.86 o
  -2   3   3        4.22        0.11      2.85 o
  -1   3   3      411.53      401.02      8.56 o
   0   3   3        0.72       -3.01      3.07 o
   1   3   3      356.49      341.54      8.66 o
   2   3   3        4.43       13.61      3.29 o
   3   3   3      160.92      158.64      5.22 o
   4   3   3     1005.05     1025.66     15.79 o
   5   3   3       36.00       29.04      3.99 o
   6   3   3      488.34      499.98     14.45 o
   7   3   3       80.69       63.90      8.20 o
   8   3   3        5.17       15.87      7.00 o
   9   3   3       14.11        6.90      7.39 o
  10   3   3        0.03       -7.10      7.12 o
  11   3   3       40.76       42.35      9.71 o
  12   3   3        0.52       -3.90      8.51 o
 -11   4   3        0.04        8.04      7.97 o
 -10   4   3        5.25        3.68      8.16 o
  -9   4   3        1.02       -1.16      6.86 o
  -8   4   3       28.18       20.85      7.70 o
  -7   4   3       15.71       15.36      5.49 o
  -6   4   3       10.63        2.45      4.58 o
  -5   4   3       10.11        8.81      3.90 o
  -4   4   3        4.58       10.69      4.58 o
  -3   4   3       11.78       17.29      4.40 o
  -2   4   3        2.88        3.95      3.52 o
  -1   4   3       37.77       44.48      4.14 o
   0   4   3        4.38       -0.19      3.99 o
   1   4   3       35.98       24.56      5.18 o
   2   4   3        0.31       -2.65      3.95 o
   3   4   3        0.38        1.42      3.32 o
   4   4   3        0.37        2.92      4.42 o
   5   4   3        0.24       -4.68      4.68 o
   6   4   3        0.77       -5.71      5.71 o
   7   4   3       18.54       23.38      7.37 o
   8   4   3       33.30       22.37      7.70 o
   9   4   3       11.31        8.19      7.95 o
  10   4   3       24.46       14.34      8.96 o
  -7   5   3        2.33       -5.50      5.50 o
  -6   5   3        6.37        5.66      5.19 o
  -5   5   3        3.96        1.81      5.05 o
  -4   5   3        6.85       15.20      6.40 o
  -3   5   3       10.30       12.37      4.95 o
  -2   5   3        0.05        7.41      5.37 o
  -1   5   3       51.95       50.69     10.12 o
   0   5   3        1.47       -6.39      6.39 o
   1   5   3       74.42       72.94      8.97 o
   2   5   3       10.77        7.28      6.47 o
   3   5   3        0.90       -5.01      5.01 o
   4   5   3       23.49       29.11      6.38 o
   5   5   3        1.13       -5.97      5.97 o
   6   5   3        0.89        7.53      8.56 o
 -16   0   4       13.41       26.90     15.20 o
 -15   0   4        2.42       13.80     17.74 o
 -14   0   4      612.39      656.31     34.07 o
 -13   0   4       45.48       46.83     11.94 o
 -12   0   4      394.28      396.54     19.51 o
 -11   0   4      505.27      558.36     27.42 o
 -10   0   4       82.39       58.74      9.46 o
  -9   0   4       22.45       44.65      8.14 o
  -8   0   4      339.02      308.20     13.82 o
  -7   0   4       40.62       52.13      7.25 o
  -6   0   4      395.41      354.21     10.94 o
  -5   0   4     1247.52     1432.30     20.39 o
  -4   0   4     9001.80     8307.17     99.94 o
  -3   0   4     4762.70     5546.16     73.34 o
  -2   0   4     5896.38     5337.23     70.38 o
  -1   0   4      588.29      476.34      8.74 o
   0   0   4     1210.86     1214.04     18.14 o
   1   0   4     7379.37     8225.15     99.82 o
   2   0   4       41.02       35.87      3.20 o
   3   0   4     2709.69     2903.24     41.25 o
   4   0   4      672.54      628.75     15.28 o
   5   0   4      685.50      637.62     24.21 o
   6   0   4      449.89      465.07     16.79 o
   7   0   4      377.63      426.43     16.87 o
   8   0   4      318.10      296.36     14.92 o
   9   0   4       27.29       12.82      8.24 o
  10   0   4        7.52       12.67      8.99 o
  11   0   4        5.91       15.69     12.23 o
  12   0   4       27.30       21.78     13.35 o
  13   0   4       50.24       40.28     27.34 o
  14   0   4       57.85       53.21     18.37 o
 -16   1   4       58.06       80.91     15.59 o
 -15   1   4        0.06       -9.08      9.08 o
 -14   1   4        0.18       -7.33      7.33 o
 -13   1   4       21.28       13.28      7.65 o
 -12   1   4      181.79      180.80     11.44 o
 -11   1   4        5.30        4.36      5.89 o
 -10   1   4       69.65       57.31      5.94 o
  -9   1   4       29.21       26.33      5.59 o
  -8   1   4       56.25       56.29      5.10 o
  -7   1   4     1488.47     1544.18     21.67 o
  -6   1   4      181.72      162.76      5.28 o
  -5   1   4      120.03      135.05      4.54 o
  -4   1   4       22.39       19.53      2.41 o
  -3   1   4      984.51     1062.08     13.74 o
  -2   1   4      976.31      932.27     11.26 o
  -1   1   4     1807.13     2053.39     22.40 o
   0   1   4      687.07      627.23      7.27 o
   1   1   4      319.89      444.13      5.62 o
   2   1   4      332.34      317.24      5.64 o
   3   1   4      232.23      281.95      5.44 o
   4   1   4      454.41      451.98      8.06 o
   5   1   4      943.10     1036.91     15.06 o
   6   1   4       58.80       54.12      4.89 o
   7   1   4       79.91       92.35      6.25 o
   8   1   4       75.82       82.51      8.40 o
   9   1   4      133.74      127.59      8.51 o
  10   1   4        5.28        0.26      5.94 o
  11   1   4       60.02       32.36      7.63 o
  12   1   4       80.99      102.24      9.97 o
  13   1   4        6.03        0.20      8.24 o
  14   1   4        0.97       -6.81     18.67 o
 -15   2   4        5.27        3.16     11.63 o
 -14   2   4        0.46        3.59     10.45 o
 -13   2   4        4.85        8.42      9.80 o
 -12   2   4       33.25       23.67      9.17 o
 -11   2   4      140.46      155.27     10.20 o
 -10   2   4      192.14      179.03     14.96 o
  -9   2   4      194.53      208.14      7.18 o
  -8   2   4       26.58       26.98      4.16 o
  -7   2   4       29.75       23.34      3.68 o
  -6   2   4      168.35      158.69      5.38 o
  -5   2   4      925.21      930.92     13.36 o
  -4   2   4      390.74      354.54      7.17 o
  -3   2   4      286.07      261.83      6.32 o
  -2   2   4     1097.98     1058.79     14.39 o
  -1   2   4      264.56      229.48      5.43 o
   0   2   4      125.10      109.53      5.23 o
   1   2   4      431.11      411.06      6.49 o
   2   2   4      917.35      903.18     12.46 o
   3   2   4      470.63      581.78      9.70 o
   4   2   4      286.51      313.20      9.64 o
   5   2   4        0.73       -0.49      3.25 o
   6   2   4        1.74        4.29      3.71 o
   7   2   4       30.21       23.95      4.69 o
   8   2   4       88.85       80.87      7.32 o
   9   2   4      101.27      110.38     10.35 o
  10   2   4        2.43        3.41      7.18 o
  11   2   4      114.15      115.21     11.35 o
  12   2   4       41.78       39.69     10.50 o
  13   2   4        2.78       -8.61      8.61 o
 -14   3   4       10.65       17.92      9.89 o
 -13   3   4       46.06       42.98     10.38 o
 -12   3   4       12.18       14.64     10.74 o
 -11   3   4        5.66        5.01      7.62 o
 -10   3   4        0.11        3.86      6.95 o
  -9   3   4        0.08        1.90      5.52 o
  -8   3   4      225.64      198.96      9.44 o
  -7   3   4       40.96       54.62      5.15 o
  -6   3   4       56.06       45.72      4.14 o
  -5   3   4      164.95      176.19      5.85 o
  -4   3   4      134.02      134.41      4.92 o
  -3   3   4      250.04      255.90      6.13 o
  -2   3   4      326.44      303.78      8.59 o
  -1   3   4       81.64       71.12      5.17 o
   0   3   4       56.86       53.89      4.73 o
   1   3   4        8.23        3.01      2.79 o
   2   3   4      218.41      201.23      7.85 o
   3   3   4       13.40       12.59      3.42 o
   4   3   4       86.69       97.70      4.81 o
   5   3   4       64.58       55.09      6.29 o
   6   3   4       11.47        6.95      5.45 o
   7   3   4      259.52      258.50     12.76 o
   8   3   4       19.02        6.04      7.02 o
   9   3   4       13.60       17.07      7.90 o
  10   3   4       16.53       13.57      8.17 o
  11   3   4        9.50       10.20      8.55 o
  12   3   4       13.21       -8.02      8.73 o
 -11   4   4        3.94        8.23      8.19 o
 -10   4   4       10.07       10.08      6.74 o
  -9   4   4       11.92       23.11      6.55 o
  -8   4   4        2.42        1.03      5.32 o
  -7   4   4       24.75       30.40      5.69 o
  -6   4   4      104.45      103.31      6.85 o
  -5   4   4      324.80      356.00     10.93 o
  -4   4   4       52.85       44.81      5.71 o
  -3   4   4       21.77       17.86      4.69 o
  -2   4   4       31.36       32.35      5.83 o
  -1   4   4      165.21      170.11      8.63 o
   0   4   4      335.29      330.19     11.78 o
   1   4   4        3.87       -4.62      4.62 o
   2   4   4       69.52       73.49      4.95 o
   3   4   4       10.25        3.33      4.27 o
   4   4   4       12.96        5.00      4.80 o
   5   4   4       13.07       12.02      6.39 o
   6   4   4       47.76       47.52      7.96 o
   7   4   4       26.81       18.62      7.58 o
   8   4   4        2.26        0.67      7.52 o
   9   4   4      207.93      191.07     13.63 o
  -7   5   4       14.24        8.86      5.76 o
  -6   5   4        1.64        9.89      5.78 o
  -5   5   4        1.81        1.91      5.03 o
  -4   5   4        0.15       -3.17      5.95 o
  -3   5   4       14.70       15.63      6.31 o
  -2   5   4      139.83      139.59      9.69 o
  -1   5   4        4.82        7.48      5.87 o
   0   5   4       11.36       10.52      5.95 o
   1   5   4        5.45        2.60      5.97 o
   2   5   4       18.51       10.99      7.21 o
   3   5   4        4.26       -0.86      5.56 o
   4   5   4        4.07       10.62      7.02 o
   5   5   4        2.52        2.39      6.68 o
 -16   1   5        2.97       15.39     15.36 o
 -15   1   5        2.77       -7.92     11.06 o
 -14   1   5       36.96       29.98     10.02 o
 -13   1   5        0.46        1.37      7.25 o
 -12   1   5      280.94      286.74     13.52 o
 -11   1   5      111.64       99.25     10.63 o
 -10   1   5       26.11       18.86      5.20 o
  -9   1   5       16.11        3.50      4.41 o
  -8   1   5       32.24       27.10      3.77 o
  -7   1   5        7.80        1.62      2.87 o
  -6   1   5      650.13      725.03     10.84 o
  -5   1   5     1953.94     1830.32     22.49 o
  -4   1   5      871.50      831.80     13.42 o
  -3   1   5      128.26      104.06      3.86 o
  -2   1   5      237.42      258.16      5.49 o
  -1   1   5     1615.94     1545.08     15.97 o
   0   1   5      279.09      266.08      4.81 o
   1   1   5      442.72      457.23      6.96 o
   2   1   5     1987.68     2254.85     25.02 o
   3   1   5      168.11      203.66      4.78 o
   4   1   5      484.13      488.66      8.93 o
   5   1   5       68.60       49.80      4.10 o
   6   1   5      903.38      874.93     15.01 o
   7   1   5       70.60       57.40      5.37 o
   8   1   5       59.28       37.66      6.47 o
   9   1   5      357.81      387.90     13.15 o
  10   1   5        7.86       -3.75      5.83 o
  11   1   5       88.89       75.92      8.35 o
  12   1   5        6.81        3.62      7.96 o
  13   1   5       53.98       45.52     10.65 o
 -15   2   5       13.12       25.29     12.36 o
 -14   2   5        8.04       -0.58     10.34 o
 -13   2   5       22.81       26.57     14.45 o
 -12   2   5        7.83       10.64      8.21 o
 -11   2   5       27.46       24.56      7.33 o
 -10   2   5       71.21       78.01      8.30 o
  -9   2   5     1054.17     1092.74     17.01 o
  -8   2   5       23.81       22.28      3.80 o
  -7   2   5        0.03        1.17      3.22 o
  -6   2   5       11.64       18.58      3.02 o
  -5   2   5      202.95      195.35      5.67 o
  -4   2   5      664.74      677.36     10.40 o
  -3   2   5       76.53       71.63      3.64 o
  -2   2   5      332.18      306.11      7.36 o
  -1   2   5      689.79      702.66     11.40 o
   0   2   5        1.49        2.89      1.88 o
   1   2   5        0.91       -2.09      2.09 o
   2   2   5      756.97      737.69     11.08 o
   3   2   5      635.76      627.05     11.36 o
   4   2   5       70.42       84.94      5.42 o
   5   2   5      325.79      305.63      8.02 o
   6   2   5        2.60        3.74      3.92 o
   7   2   5       17.32        5.64      5.24 o
   8   2   5       30.46       19.23      6.03 o
   9   2   5       14.37       21.05      6.95 o
  10   2   5      104.70       95.04     10.39 o
  11   2   5      139.33      131.97     13.87 o
  12   2   5        0.00        3.10      8.81 o
  13   2   5        4.90       -8.94      8.94 o
 -14   3   5        9.88        4.10      9.52 o
 -13   3   5       12.09       21.33      9.31 o
 -12   3   5        1.01        1.27      8.11 o
 -11   3   5       82.88      110.42     16.45 o
 -10   3   5        0.02       -3.08      5.83 o
  -9   3   5        1.29       -0.69      5.29 o
  -8   3   5        0.93       -4.90      4.90 o
  -7   3   5      830.68      846.90     17.97 o
  -6   3   5       66.81       69.55      6.68 o
  -5   3   5      287.03      293.01      9.51 o
  -4   3   5       74.38       73.60      4.29 o
  -3   3   5       12.28        8.89      2.98 o
  -2   3   5       61.03       67.65      3.97 o
  -1   3   5       31.56       39.60      4.32 o
   0   3   5      436.26      408.06      8.44 o
   1   3   5      272.54      260.72      6.08 o
   2   3   5       57.23       47.05      3.66 o
   3   3   5      172.81      171.69      6.47 o
   4   3   5       56.89       47.70      5.04 o
   5   3   5       97.37       97.53      8.75 o
   6   3   5      132.00      123.37      9.52 o
   7   3   5      120.58      121.80     10.07 o
   8   3   5      172.54      186.13     18.38 o
   9   3   5        5.38        9.16      7.80 o
  10   3   5        3.29        8.83      8.08 o
  11   3   5        9.74        0.54      9.86 o
 -11   4   5       11.19        6.51      8.08 o
 -10   4   5        2.42        6.68      6.68 o
  -9   4   5        9.20        0.45      5.76 o
  -8   4   5        0.00        1.08      5.31 o
  -7   4   5       35.02       18.00      5.55 o
  -6   4   5       25.00       29.83      6.38 o
  -5   4   5        5.70        2.52      4.57 o
  -4   4   5       11.29       15.79      5.09 o
  -3   4   5        2.01        1.64      5.31 o
  -2   4   5       15.56       13.05      5.71 o
  -1   4   5       76.61       77.59      8.39 o
   0   4   5       43.48       46.96      6.27 o
   1   4   5       38.69       33.92      6.16 o
   2   4   5        2.06       -3.62      3.62 o
   3   4   5        1.21        0.85      4.44 o
   4   4   5        1.13       -1.37      4.91 o
   5   4   5        2.19        1.93      6.36 o
   6   4   5       33.20       37.34      7.99 o
   7   4   5       33.86       26.21     14.29 o
   8   4   5      133.80      118.33     11.68 o
   9   4   5        9.09        2.48      8.05 o
  -7   5   5        6.65        7.30      8.99 o
  -6   5   5        4.77        2.68      5.60 o
  -5   5   5        0.64        2.37      6.49 o
  -4   5   5       55.35       64.16      8.53 o
  -3   5   5       52.83       48.04      7.88 o
  -2   5   5       80.48       95.43      9.12 o
  -1   5   5       27.86       20.97      6.95 o
   0   5   5        3.73        1.41      5.79 o
   1   5   5       11.54       16.45      6.57 o
   2   5   5        0.73       -4.98      4.98 o
   3   5   5       10.48        6.96      7.63 o
   4   5   5       10.36       15.10      7.25 o
   5   5   5       22.35       20.42      8.36 o
 -16   0   6        1.45       27.88     15.25 o
 -15   0   6       10.14      -10.87     12.35 o
 -14   0   6        2.56       14.56     13.30 o
 -13   0   6      261.86      241.70     16.47 o
 -12   0   6       35.57       53.82     10.71 o
 -11   0   6      180.96      178.50     13.63 o
 -10   0   6       14.69       31.12      8.45 o
  -9   0   6       91.39       73.71     13.95 o
  -8   0   6      234.85      269.98     13.11 o
  -7   0   6     6917.25     6686.54    128.35 o
  -6   0   6      171.57      250.74      8.51 o
  -5   0   6     1267.82     1240.06     19.92 o
  -4   0   6     3065.35     3123.84     52.79 o
  -3   0   6     3080.78     2773.74     39.04 o
  -2   0   6     3414.34     3751.49     51.24 o
  -1   0   6      552.11      499.85     10.18 o
   0   0   6     6917.72     7093.00    102.29 o
   1   0   6     1056.06     1217.05     17.87 o
   2   0   6     2093.68     2264.75     32.71 o
   3   0   6     1014.67      984.05     18.30 o
   4   0   6      996.06     1065.30     22.46 o
   5   0   6     2524.57     2386.34     44.12 o
   6   0   6       58.66       47.01      6.14 o
   7   0   6      391.14      392.14     13.87 o
   8   0   6      198.92      159.75     14.27 o
   9   0   6      276.36      245.72     12.38 o
  10   0   6       29.83       21.33      9.05 o
  11   0   6       35.42       29.11      9.79 o
  12   0   6       94.48      133.64     20.06 o
  13   0   6       27.99       44.11     17.15 o
 -16   1   6        3.24      -11.16     11.16 o
 -15   1   6       25.46        2.62     11.84 o
 -14   1   6        2.03       -4.99      7.47 o
 -13   1   6       34.01       20.83      8.00 o
 -12   1   6       14.93       17.24      7.42 o
 -11   1   6      429.32      431.59     13.82 o
 -10   1   6      162.95      183.70      8.25 o
  -9   1   6      196.64      205.21      8.16 o
  -8   1   6        1.88       -3.04      3.04 o
  -7   1   6       64.68       60.17      3.82 o
  -6   1   6       91.77      102.92      4.28 o
  -5   1   6     2042.01     1982.29     25.97 o
  -4   1   6      147.57      141.98      4.92 o
  -3   1   6       51.33       49.25      3.21 o
  -2   1   6      939.92     1071.37     14.65 o
  -1   1   6       31.13       46.29      3.00 o
   0   1   6      370.33      472.58      7.38 o
   1   1   6      503.88      463.82      9.18 o
   2   1   6      916.16      936.79     13.23 o
   3   1   6      177.34      167.27      5.63 o
   4   1   6       39.16       36.19      2.81 o
   5   1   6       50.19       60.41      4.49 o
   6   1   6       42.25       54.35      4.81 o
   7   1   6       58.44       48.80      5.20 o
   8   1   6       41.31       50.23     11.08 o
   9   1   6       95.92       90.90      8.02 o
  10   1   6       28.82       37.82      7.21 o
  11   1   6        3.24       -2.82      7.81 o
  12   1   6        0.66       -7.43      7.43 o
  13   1   6        0.07       27.86     15.47 o
 -15   2   6        0.75        0.17     10.96 o
 -14   2   6       15.10        7.64     11.37 o
 -13   2   6        6.71       12.50      9.91 o
 -12   2   6        0.11       -9.03      9.03 o
 -11   2   6       21.19        4.59      6.63 o
 -10   2   6      121.80      130.06      8.44 o
  -9   2   6      471.13      500.64     10.78 o
  -8   2   6      137.62      153.89      6.01 o
  -7   2   6      318.92      327.65      7.63 o
  -6   2   6        5.74        5.78      2.53 o
  -5   2   6       23.92       27.03      3.05 o
  -4   2   6       29.11       17.58      3.26 o
  -3   2   6        0.23        0.16      2.31 o
  -2   2   6       17.60       24.88      2.56 o
  -1   2   6      349.05      337.97      6.49 o
   0   2   6      430.15      443.18      7.78 o
   1   2   6      128.56      133.29      4.29 o
   2   2   6      739.71      712.20     11.44 o
   3   2   6      584.77      553.67     11.52 o
   4   2   6        1.51        0.93      3.40 o
   5   2   6      431.78      412.09     10.10 o
   6   2   6       92.35       97.39      6.55 o
   7   2   6       21.22       27.08      6.04 o
   8   2   6       13.34        7.77      5.68 o
   9   2   6      101.51      101.96      9.92 o
  10   2   6        8.92       -2.04      7.48 o
  11   2   6        0.83        3.63      8.15 o
  12   2   6        0.13       -3.29      8.41 o
 -14   3   6        1.76       -3.60     10.94 o
 -13   3   6        0.01       -7.47      8.13 o
 -12   3   6        0.22       -7.68      7.68 o
 -11   3   6        0.80        1.70      6.31 o
 -10   3   6       61.21       61.27      7.83 o
  -9   3   6        1.30        0.85      5.68 o
  -8   3   6        9.41        7.94      5.64 o
  -7   3   6      189.10      199.40      8.29 o
  -6   3   6       68.90       74.65      5.32 o
  -5   3   6       74.95       76.08      5.15 o
  -4   3   6        9.56       11.62      3.67 o
  -3   3   6      232.45      247.22      7.13 o
  -2   3   6        4.69        1.69      3.41 o
  -1   3   6       29.99       39.28      3.72 o
   0   3   6       38.27       48.68      3.49 o
   1   3   6        2.85        0.58      2.89 o
   2   3   6       17.91       18.63      3.48 o
   3   3   6      425.98      422.59      9.44 o
   4   3   6      172.36      174.96      9.78 o
   5   3   6       52.46       66.22      6.99 o
   6   3   6      159.99      156.79     10.71 o
   7   3   6      108.02       89.81      9.50 o
   8   3   6       31.41       38.36      8.50 o
   9   3   6       55.73       49.75      9.40 o
  10   3   6        0.16       -7.73      7.78 o
  11   3   6        1.82       11.36      9.19 o
 -11   4   6        1.92        4.87      7.14 o
 -10   4   6        4.23        8.27      6.70 o
  -9   4   6        5.58        1.25      5.97 o
  -8   4   6      146.20      163.83      9.42 o
  -7   4   6        0.01       -0.72      5.23 o
  -6   4   6        3.40        6.03      5.58 o
  -5   4   6      190.58      213.85     10.20 o
  -4   4   6       10.53        5.76      5.11 o
  -3   4   6       21.57       22.91      6.34 o
  -2   4   6       68.62       71.17      7.73 o
  -1   4   6       46.47       46.75      6.51 o
   0   4   6       23.98       18.28      4.86 o
   1   4   6      228.11      228.43      7.94 o
   2   4   6      120.77      117.29      8.72 o
   3   4   6       15.33       19.46      5.21 o
   4   4   6       36.64       47.08      7.62 o
   5   4   6       49.13       41.37      7.74 o
   6   4   6      200.34      221.19     12.71 o
   7   4   6      101.06      107.14     12.84 o
   8   4   6       49.89       35.20      9.39 o
  -7   5   6        0.01       -2.91      5.72 o
  -6   5   6        8.27        3.22      5.80 o
  -5   5   6       23.82       31.64      7.72 o
  -4   5   6        1.80        7.88      6.83 o
  -3   5   6       10.14       25.42      8.76 o
  -2   5   6        0.28       -4.40      6.42 o
  -1   5   6       35.57       25.85      7.48 o
   0   5   6        0.10       -4.91      6.18 o
   1   5   6        0.81       -2.35      6.81 o
   2   5   6        4.31       -2.53      7.39 o
   3   5   6       27.71       22.26      6.69 o
   4   5   6        7.42       -1.54      6.39 o
 -16   1   7        9.74       10.92     12.36 o
 -15   1   7        9.30        9.16     10.05 o
 -14   1   7        0.02       -7.50      7.50 o
 -13   1   7       84.68       96.58      9.95 o
 -12   1   7       38.14       54.62      8.92 o
 -11   1   7       34.39       27.74      6.97 o
 -10   1   7      211.98      191.20      8.37 o
  -9   1   7      396.42      434.64     10.50 o
  -8   1   7      353.73      314.45      8.49 o
  -7   1   7      199.11      214.56      6.99 o
  -6   1   7      350.66      304.94      7.73 o
  -5   1   7      832.06      924.44     13.61 o
  -4   1   7      510.51      429.36      8.54 o
  -3   1   7        0.73       10.26      2.50 o
  -2   1   7     1379.17     1266.01     16.44 o
  -1   1   7     7297.88     7652.91     82.70 o
   0   1   7      470.95      430.55      7.33 o
   1   1   7      123.53      169.77      6.01 o
   2   1   7        3.76        0.54      2.92 o
   3   1   7     1371.27     1417.45     19.02 o
   4   1   7       76.27       62.13      4.40 o
   5   1   7       43.50       50.13      4.57 o
   6   1   7      183.57      166.89      6.93 o
   7   1   7       51.58       49.78      6.39 o
   8   1   7       40.60       20.28      6.68 o
   9   1   7        1.10       -5.28      5.28 o
  10   1   7       85.95       91.08      8.50 o
  11   1   7       18.90       14.37      7.85 o
  12   1   7        4.30        7.34     12.17 o
  13   1   7       15.90       -0.77     15.60 o
 -15   2   7        4.90       14.29     11.24 o
 -14   2   7        4.41       10.69     10.54 o
 -13   2   7       40.09       36.40     14.25 o
 -12   2   7       24.14       12.06      8.57 o
 -11   2   7       84.51       76.49      8.39 o
 -10   2   7       28.92       24.11      6.41 o
  -9   2   7        2.20        7.04      4.59 o
  -8   2   7       57.20       61.81      4.83 o
  -7   2   7       29.40       23.94      3.55 o
  -6   2   7       46.75       44.82      4.02 o
  -5   2   7      192.54      215.64      5.64 o
  -4   2   7      555.62      527.90      9.30 o
  -3   2   7     1866.16     1994.44     24.48 o
  -2   2   7       89.67       90.07      3.98 o
  -1   2   7     1043.81     1075.11     14.73 o
   0   2   7     1237.45     1175.32     15.99 o
   1   2   7      634.86      772.23     14.38 o
   2   2   7      520.45      474.94      9.30 o
   3   2   7      161.89      152.48      9.29 o
   4   2   7      311.65      304.24      7.79 o
   5   2   7       41.65       56.99      4.48 o
   6   2   7       32.89       28.86      6.03 o
   7   2   7      156.34      175.02     10.05 o
   8   2   7       22.70       19.27      6.63 o
   9   2   7       72.58       83.19      9.85 o
  10   2   7        0.29        6.22      7.79 o
  11   2   7       15.60       13.36      8.77 o
  12   2   7        2.53       -4.30     10.05 o
 -14   3   7        3.35       -1.09      9.35 o
 -13   3   7        0.01       -0.89      8.64 o
 -12   3   7        0.37        1.81      8.13 o
 -11   3   7        7.53        0.69      6.78 o
 -10   3   7      109.68       96.42      8.76 o
  -9   3   7       10.18        4.62      5.85 o
  -8   3   7      219.51      237.28     17.53 o
  -7   3   7       53.52       70.26      7.85 o
  -6   3   7      180.36      184.60      7.51 o
  -5   3   7       12.79       13.65      3.46 o
  -4   3   7        7.56        8.94      3.30 o
  -3   3   7      404.56      419.97      8.72 o
  -2   3   7      117.90      109.03      5.63 o
  -1   3   7       23.88       21.79      3.43 o
   0   3   7      983.35      979.77     14.59 o
   1   3   7        9.27       12.75      3.52 o
   2   3   7     1058.24     1051.14     17.86 o
   3   3   7        1.33        1.27      4.84 o
   4   3   7        7.37       -0.28      4.97 o
   5   3   7       89.94       79.69      8.56 o
   6   3   7       14.46       18.91      7.44 o
   7   3   7       41.20       43.79      8.59 o
   8   3   7        0.91        4.05      7.03 o
   9   3   7       37.26       42.17      9.49 o
  10   3   7        0.02       10.11      8.73 o
 -11   4   7        0.06       -3.09      6.75 o
 -10   4   7        3.05        4.70      6.64 o
  -9   4   7       13.56       16.27      6.48 o
  -8   4   7        2.40       -5.32      5.32 o
  -7   4   7        8.99        8.91      6.10 o
  -6   4   7       77.71       74.07      8.92 o
  -5   4   7       47.94       57.39      7.08 o
  -4   4   7       66.87       71.31      5.64 o
  -3   4   7        9.54       10.49      4.73 o
  -2   4   7       24.10       25.10      6.79 o
  -1   4   7        1.41       -1.58      4.56 o
   0   4   7      123.06      126.01      6.33 o
   1   4   7        0.14        1.70      4.26 o
   2   4   7       25.97       29.39      5.61 o
   3   4   7        0.54       -0.64      5.90 o
   4   4   7        5.64        3.81      6.28 o
   5   4   7        0.55        1.35      6.61 o
   6   4   7        1.48       11.07      8.95 o
   7   4   7        0.78        2.58      7.87 o
   8   4   7        1.37       11.59     10.03 o
  -7   5   7       26.39       33.95      8.29 o
  -6   5   7        1.25       -4.39      6.12 o
  -5   5   7        2.37       -4.22      7.15 o
  -4   5   7       46.75       35.82      6.34 o
  -3   5   7       44.57       59.04      8.74 o
  -2   5   7       33.77       29.74      8.02 o
  -1   5   7        4.12       -5.84      6.47 o
   0   5   7       32.76       29.70      5.99 o
   1   5   7        0.44       -5.18      5.18 o
   2   5   7       11.14        3.95      7.70 o
   3   5   7        0.31       -5.69      6.40 o
 -16   0   8        0.89        9.32     13.80 o
 -15   0   8       12.67       10.54     13.60 o
 -14   0   8       35.30       20.31     13.63 o
 -13   0   8       15.57       20.66      9.95 o
 -12   0   8        1.26       10.99      8.94 o
 -11   0   8       29.31       40.65     14.19 o
 -10   0   8      209.91      227.09     17.26 o
  -9   0   8       67.58       52.00      8.94 o
  -8   0   8       33.24       45.40      6.21 o
  -7   0   8      260.60      250.77     10.34 o
  -6   0   8        9.68       -0.19      3.91 o
  -5   0   8      318.05      297.75     10.35 o
  -4   0   8      141.14      200.04     13.26 o
  -3   0   8     3113.49     2967.61     46.29 o
  -2   0   8      403.33      526.55     13.56 o
  -1   0   8      231.82      289.44     13.29 o
   0   0   8        7.74       17.26      3.29 o
   1   0   8        0.31        0.47      2.70 o
   2   0   8       68.93       47.03      6.80 o
   3   0   8       52.61       69.05      7.84 o
   4   0   8     2304.49     2475.10     45.57 o
   5   0   8      548.20      564.77     15.48 o
   6   0   8      395.90      395.45     13.29 o
   7   0   8      140.24      154.84      9.87 o
   8   0   8      191.48      212.03     11.52 o
   9   0   8      732.99      768.49     35.52 o
  10   0   8        1.21       -1.36     12.41 o
  11   0   8       33.08       64.14     31.05 o
  12   0   8        1.49        1.63     15.12 o
 -16   1   8        0.69       -5.78     11.77 o
 -15   1   8        2.69       -2.10      9.52 o
 -14   1   8        5.10        0.24      7.56 o
 -13   1   8       26.13       31.15      8.14 o
 -12   1   8        5.23        5.69      7.18 o
 -11   1   8        7.92        4.37      6.17 o
 -10   1   8        3.26        4.72      4.83 o
  -9   1   8       61.95       76.13      5.60 o
  -8   1   8        0.41       -3.31      3.31 o
  -7   1   8      145.55      139.86      5.96 o
  -6   1   8      179.05      177.25      6.19 o
  -5   1   8       59.69       51.07      4.01 o
  -4   1   8      539.66      636.70     10.49 o
  -3   1   8      249.53      257.55      6.48 o
  -2   1   8     1186.98     1247.21     16.73 o
  -1   1   8      170.00      184.58      5.42 o
   0   1   8      107.18      106.79      4.03 o
   1   1   8      677.30      691.53     12.58 o
   2   1   8        4.35       10.28      2.94 o
   3   1   8      103.62       99.24      7.04 o
   4   1   8        4.07       -1.02      3.95 o
   5   1   8       16.51       16.69      7.48 o
   6   1   8      187.27      196.09      8.26 o
   7   1   8      488.74      494.07     14.39 o
   8   1   8       27.88       28.11      6.53 o
   9   1   8        0.19        0.17      5.76 o
  10   1   8       29.68        6.77      6.55 o
  11   1   8       20.85       30.01     12.36 o
  12   1   8        7.42       10.44     12.86 o
 -15   2   8        0.00       -1.44     10.46 o
 -14   2   8        5.39        5.62     10.52 o
 -13   2   8        2.99       -3.51     14.69 o
 -12   2   8       14.71       19.11      8.68 o
 -11   2   8       52.03       43.82      8.49 o
 -10   2   8       96.63       82.94      7.33 o
  -9   2   8       22.59       15.83      6.26 o
  -8   2   8       44.63       41.20      4.50 o
  -7   2   8      181.21      198.25      6.83 o
  -6   2   8       69.77       67.84      4.31 o
  -5   2   8       25.02       31.84      3.44 o
  -4   2   8      116.14      117.75      4.59 o
  -3   2   8     1417.79     1394.55     17.46 o
  -2   2   8      426.67      445.39      8.38 o
  -1   2   8      220.05      228.12      6.14 o
   0   2   8      810.93      801.94     13.68 o
   1   2   8      173.12      161.16      5.60 o
   2   2   8       51.10       57.89      4.43 o
   3   2   8        2.39        5.76      3.73 o
   4   2   8      122.71      130.98      5.58 o
   5   2   8      316.48      313.88     11.15 o
   6   2   8      178.08      194.49      9.57 o
   7   2   8      103.93      108.89     12.74 o
   8   2   8        0.01        0.93      6.43 o
   9   2   8        7.38        5.38      8.85 o
  10   2   8       46.39       35.65      9.36 o
  11   2   8        2.12        9.34      9.22 o
 -14   3   8        0.52       11.93      9.97 o
 -13   3   8        1.48        1.19      8.62 o
 -12   3   8        0.03        5.87      7.05 o
 -11   3   8       85.51      101.57     12.77 o
 -10   3   8       18.66       19.32      6.78 o
  -9   3   8       45.22       29.24      6.66 o
  -8   3   8       20.41       17.12      5.88 o
  -7   3   8      445.53      433.12     13.29 o
  -6   3   8       13.60       18.41      5.03 o
  -5   3   8       60.30       51.45      4.64 o
  -4   3   8       18.55       13.55      3.49 o
  -3   3   8        2.29        0.19      3.32 o
  -2   3   8       83.50       88.71      4.75 o
  -1   3   8      112.54      110.14      7.40 o
   0   3   8        9.79        6.36      3.32 o
   1   3   8      514.38      523.27     11.63 o
   2   3   8        0.20       -1.95      4.80 o
   3   3   8      147.13      162.36      8.72 o
   4   3   8        0.37        3.63      6.26 o
   5   3   8      102.39      101.73     15.03 o
   6   3   8       34.87       33.78      7.90 o
   7   3   8        2.28       -6.99      7.06 o
   8   3   8        0.24        3.11      7.77 o
   9   3   8        2.73        2.92      8.19 o
  10   3   8        3.10        4.65      9.04 o
 -11   4   8        7.81        9.42      7.43 o
 -10   4   8        2.51        4.61      6.80 o
  -9   4   8      100.73      126.39      9.39 o
  -8   4   8       26.80       22.53      6.30 o
  -7   4   8       29.24       21.19      6.95 o
  -6   4   8        0.80        6.74      5.08 o
  -5   4   8      273.80      280.38     11.71 o
  -4   4   8       43.70       36.83      6.76 o
  -3   4   8        1.92       -0.91      4.20 o
  -2   4   8       79.56       92.10      6.22 o
  -1   4   8      180.93      181.93      7.87 o
   0   4   8      118.63      110.95      6.65 o
   1   4   8       76.11       74.38      6.13 o
   2   4   8        0.52       -2.35      5.11 o
   3   4   8      146.10      169.88     11.09 o
   4   4   8        8.41        0.21      8.84 o
   5   4   8       11.34       -1.49      6.95 o
   6   4   8        0.11       -0.30      7.61 o
   7   4   8       55.56       48.01      9.93 o
  -6   5   8        4.55       -2.57      6.33 o
  -5   5   8       31.02       20.40      8.00 o
  -4   5   8        0.14       -0.34      5.53 o
  -3   5   8       36.99       38.48      6.46 o
  -2   5   8        4.34        3.43      5.48 o
  -1   5   8        3.17        1.73      5.51 o
   0   5   8        0.12       -6.83      6.83 o
   1   5   8        6.58       13.51      6.71 o
   2   5   8       10.04       -3.83      6.52 o
 -16   1   9        7.13       22.79     12.97 o
 -15   1   9       10.89       11.65      9.99 o
 -14   1   9        2.06        2.12      7.67 o
 -13   1   9        0.04        4.55      7.44 o
 -12   1   9       30.75       42.16      8.24 o
 -11   1   9       32.65       21.79      5.70 o
 -10   1   9        0.15       -2.08      4.53 o
  -9   1   9      362.36      394.95     12.66 o
  -8   1   9        1.20        2.80      3.88 o
  -7   1   9      113.87       99.10      8.44 o
  -6   1   9      144.62      130.70      5.69 o
  -5   1   9     2082.56     2048.13     29.69 o
  -4   1   9      795.16      750.43     12.68 o
  -3   1   9      350.41      318.04      8.21 o
  -2   1   9      219.86      183.73      6.24 o
  -1   1   9       10.04        4.11      2.86 o
   0   1   9      792.35      829.91     13.09 o
   1   1   9      119.96       92.69      4.85 o
   2   1   9      667.07      689.70     12.53 o
   3   1   9     1278.61     1331.68     20.13 o
   4   1   9      943.65      969.47     22.18 o
   5   1   9       73.93       82.76      5.95 o
   6   1   9      277.54      279.76     10.94 o
   7   1   9      704.97      753.28     18.40 o
   8   1   9       71.71       60.63      7.24 o
   9   1   9        7.00       -0.93      6.13 o
  10   1   9       23.88       27.35     10.54 o
  11   1   9       13.69        9.51     12.36 o
 -15   2   9       19.14       25.48     13.52 o
 -14   2   9        7.98        2.65     23.54 o
 -13   2   9       20.88       13.84     10.07 o
 -12   2   9        9.86        0.50      6.71 o
 -11   2   9        7.77        8.02      6.31 o
 -10   2   9        3.52        1.85      5.18 o
  -9   2   9      131.72      114.96      7.82 o
  -8   2   9      117.37      129.81      6.40 o
  -7   2   9      258.09      292.96      8.40 o
  -6   2   9      163.24      169.44      6.45 o
  -5   2   9       55.02       68.92      4.72 o
  -4   2   9       64.54       82.21      4.58 o
  -3   2   9      720.28      731.02     13.22 o
  -2   2   9      210.99      193.57      6.12 o
  -1   2   9      329.46      305.98      8.04 o
   0   2   9      184.66      179.83      9.56 o
   1   2   9        3.35       -0.98      2.87 o
   2   2   9       68.48       96.68      5.54 o
   3   2   9       39.17       33.01      4.73 o
   4   2   9       25.02       24.20      6.61 o
   5   2   9      661.17      657.63     16.58 o
   6   2   9      106.66      109.65     10.71 o
   7   2   9       36.59       41.23      7.32 o
   8   2   9        0.67       -2.32      7.19 o
   9   2   9       17.58       15.04      8.43 o
  10   2   9       14.52        9.55     10.04 o
  11   2   9       59.07       83.71     27.89 o
 -14   3   9        2.41       -0.94     10.63 o
 -13   3   9        0.16       -6.54      8.46 o
 -12   3   9        2.37        1.11      7.07 o
 -11   3   9       56.72       39.06     11.74 o
 -10   3   9       10.80       19.79      6.98 o
  -9   3   9        2.87        2.21      6.07 o
  -8   3   9       57.07       63.79      8.31 o
  -7   3   9        7.28        2.75      5.26 o
  -6   3   9      204.07      218.86      9.50 o
  -5   3   9       11.97       12.99      4.62 o
  -4   3   9       78.27       79.02      6.34 o
  -3   3   9      331.40      329.61      9.64 o
  -2   3   9       93.85       94.12      5.50 o
  -1   3   9      282.22      257.51      8.82 o
   0   3   9        2.05       -3.25      4.10 o
   1   3   9        1.60        0.26      4.26 o
   2   3   9        0.09        1.72      5.07 o
   3   3   9       43.17       26.45      7.12 o
   4   3   9      193.65      179.04     11.51 o
   5   3   9        0.62       -6.14      6.14 o
   6   3   9       38.39       39.04      8.57 o
   7   3   9        0.28       -6.45      7.13 o
   8   3   9       21.35       36.10      9.06 o
   9   3   9       60.58       77.52     11.46 o
 -11   4   9       10.95       10.61      7.43 o
 -10   4   9        0.71        3.55      8.03 o
  -9   4   9        0.83       -5.92      5.92 o
  -8   4   9        2.34       -0.44      6.79 o
  -7   4   9       11.33       18.42      7.01 o
  -6   4   9       50.98       58.87      9.15 o
  -5   4   9       75.99       86.28      7.42 o
  -4   4   9       28.98       24.33      5.91 o
  -3   4   9        2.02        2.70      4.65 o
  -2   4   9       15.94       14.58      5.10 o
  -1   4   9       25.74       28.83      5.41 o
   0   4   9       14.60       19.13      5.36 o
   1   4   9        0.59        3.69      5.55 o
   2   4   9        1.08       -3.65      6.28 o
   3   4   9       32.20       37.06      9.57 o
   4   4   9       11.76       11.54      8.06 o
   5   4   9        0.01       -4.11      7.50 o
   6   4   9        2.13        9.49      8.48 o
  -5   5   9        0.00       13.74      7.76 o
  -4   5   9       29.59       34.05      8.95 o
  -3   5   9       93.37      100.11     10.96 o
  -2   5   9       27.54       13.01      7.83 o
  -1   5   9       10.04       -1.19      7.23 o
   0   5   9        0.12       -2.20      6.49 o
   1   5   9       32.36       38.24     10.42 o
 -16   0  10        0.64       -7.17     25.03 o
 -15   0  10       18.45       15.36     13.86 o
 -14   0  10       43.03       33.21     14.53 o
 -13   0  10       56.36       74.41     12.67 o
 -12   0  10       17.55       11.95      9.42 o
 -11   0  10      166.07      209.77     18.66 o
 -10   0  10      177.37      153.65     12.73 o
  -9   0  10      108.09      108.55      8.77 o
  -8   0  10       72.97       98.07      9.51 o
  -7   0  10      123.47      151.74      8.84 o
  -6   0  10     1827.52     1630.20     38.22 o
  -5   0  10        2.18        3.54      5.24 o
  -4   0  10       33.57       33.03      9.11 o
  -3   0  10     1540.64     1559.15     34.96 o
  -2   0  10      224.40      207.21     24.77 o
  -1   0  10        2.40        4.83      5.07 o
   0   0  10      232.92      201.08      9.08 o
   1   0  10     8093.97     8202.02    135.44 o
   2   0  10       27.28       39.85     11.25 o
   3   0  10       87.71       89.30     13.79 o
   4   0  10      163.39      187.16     12.63 o
   5   0  10      606.84      643.50     27.36 o
   6   0  10      857.92      788.24     26.73 o
   7   0  10      227.52      224.91     20.63 o
   8   0  10       45.47       43.24     13.92 o
   9   0  10       63.08       61.48     16.64 o
  10   0  10        1.31        0.02     14.86 o
  11   0  10       16.16        3.08     16.04 o
 -16   1  10       24.22       27.47     14.86 o
 -15   1  10        3.13        3.56      9.73 o
 -14   1  10        0.16       -6.82      7.61 o
 -13   1  10        7.30        7.07      7.48 o
 -12   1  10        1.94        3.48      7.12 o
 -11   1  10        1.26       -0.09      5.10 o
 -10   1  10       32.26       24.75      5.66 o
  -9   1  10       98.37      100.69      6.28 o
  -8   1  10       69.61       62.03      5.72 o
  -7   1  10       61.71       63.53      5.37 o
  -6   1  10       25.43       34.64      4.45 o
  -5   1  10       18.19       21.95      3.59 o
  -4   1  10      172.94      163.94      6.01 o
  -3   1  10      183.15      181.01      6.16 o
  -2   1  10      259.28      233.22      7.03 o
  -1   1  10      446.10      475.84      9.93 o
   0   1  10       44.25       40.45      3.15 o
   1   1  10      118.51      116.90      6.77 o
   2   1  10      132.75      111.41      8.28 o
   3   1  10     1101.97     1205.01     21.55 o
   4   1  10      463.68      465.45     11.86 o
   5   1  10      161.87      166.05      8.68 o
   6   1  10      232.42      211.34     11.11 o
   7   1  10       52.06       61.26      7.15 o
   8   1  10        0.57       -1.08      5.88 o
   9   1  10       68.07       73.43     11.87 o
  10   1  10        8.24        5.86     12.00 o
  11   1  10        0.66       12.68     16.73 o
 -15   2  10        0.46        0.89     11.01 o
 -14   2  10        0.84       19.78     11.22 o
 -13   2  10        3.44        4.22      9.89 o
 -12   2  10       46.54       52.17      8.51 o
 -11   2  10       43.24       57.65      7.96 o
 -10   2  10       42.80       37.70      7.35 o
  -9   2  10      202.03      211.30      9.66 o
  -8   2  10       17.46       15.86      5.92 o
  -7   2  10       34.91       27.25      4.48 o
  -6   2  10       29.03       31.47      4.38 o
  -5   2  10      121.35      140.10      6.30 o
  -4   2  10        5.59        6.36      3.24 o
  -3   2  10      331.54      338.95      9.05 o
  -2   2  10       47.59       36.34      3.86 o
  -1   2  10       35.81       40.19      4.04 o
   0   2  10      132.21      132.96      5.70 o
   1   2  10      182.10      193.87      6.63 o
   2   2  10      109.12       84.99      5.69 o
   3   2  10      335.40      340.75     11.67 o
   4   2  10      523.94      525.94     14.75 o
   5   2  10       12.63        2.92      6.53 o
   6   2  10       51.56       49.13      9.80 o
   7   2  10       22.77       16.83      7.97 o
   8   2  10       58.95       60.36     13.31 o
   9   2  10        0.29        3.61      8.13 o
  10   2  10        9.31       10.13     32.37 o
 -13   3  10       26.22       12.59      8.31 o
 -12   3  10        8.73        5.44      7.47 o
 -11   3  10       93.30       88.25      9.55 o
 -10   3  10       19.27       13.26      6.90 o
  -9   3  10        8.19       -0.23      5.79 o
  -8   3  10        3.81        0.43      6.16 o
  -7   3  10        6.56        8.68      6.69 o
  -6   3  10       26.82       19.32      5.57 o
  -5   3  10        7.66        5.88      4.92 o
  -4   3  10        0.11        1.93      4.51 o
  -3   3  10       71.12       66.04      7.71 o
  -2   3  10       19.01       14.35      4.76 o
  -1   3  10       92.79      111.16      7.14 o
   0   3  10      100.03      105.26      7.19 o
   1   3  10       53.56       65.28      6.40 o
   2   3  10        5.33        6.99      6.49 o
   3   3  10       50.59       51.15      8.15 o
   4   3  10      110.01       99.73     10.91 o
   5   3  10        3.98       13.13      7.55 o
   6   3  10        0.55        8.64      7.65 o
   7   3  10        7.55        5.60      9.80 o
   8   3  10        0.06        4.33      8.21 o
 -11   4  10        0.19        6.84      7.87 o
 -10   4  10        0.42        0.17      6.61 o
  -9   4  10        0.05       -5.81      5.81 o
  -8   4  10       13.54       16.97      8.10 o
  -7   4  10       65.96       88.07     12.01 o
  -6   4  10       28.94       29.41      7.22 o
  -5   4  10       12.46       13.19      6.46 o
  -4   4  10       56.02       61.89      6.69 o
  -3   4  10        0.57       -3.52      5.00 o
  -2   4  10       30.19       34.12      5.95 o
  -1   4  10       21.45       28.02      6.97 o
   0   4  10       27.05       36.68      7.07 o
   1   4  10       41.33       37.52      7.28 o
   2   4  10      181.86      158.23     11.49 o
   3   4  10        2.60        4.54      7.39 o
   4   4  10       41.15       43.42     10.36 o
   5   4  10        1.91        0.59      7.92 o
   6   4  10        5.65        0.13      8.49 o
  -4   5  10       15.21       22.09      8.53 o
  -3   5  10        3.30        9.34      7.92 o
  -2   5  10       28.76       27.37     10.61 o
  -1   5  10       10.94        3.32      6.43 o
 -16   1  11        0.84       16.91     13.11 o
 -15   1  11       23.98       37.42     11.66 o
 -14   1  11        4.30        7.67     10.33 o
 -13   1  11       10.21       14.23      7.84 o
 -12   1  11       78.63       89.83      8.37 o
 -11   1  11       24.18        6.58      5.99 o
 -10   1  11        2.96       -5.04      5.04 o
  -9   1  11        2.64        7.67      4.84 o
  -8   1  11       32.68       52.91      7.58 o
  -7   1  11      105.37       82.06      5.28 o
  -6   1  11       39.04       45.66      4.41 o
  -5   1  11      748.46      715.50     14.00 o
  -4   1  11        1.97        8.43      3.46 o
  -3   1  11      497.19      481.63     10.93 o
  -2   1  11       39.04       37.32      4.12 o
  -1   1  11      982.32      898.99     23.67 o
   0   1  11      312.11      333.53     18.27 o
   1   1  11      215.44      224.97     10.48 o
   2   1  11      175.74      171.89      7.70 o
   3   1  11       40.35       51.30      6.19 o
   4   1  11      249.17      274.44     12.21 o
   5   1  11      109.05      106.69     10.57 o
   6   1  11       87.46      110.16      8.05 o
   7   1  11       12.81       25.92      8.40 o
   8   1  11       41.00       49.23     11.12 o
   9   1  11       63.07       65.60     14.20 o
  10   1  11        2.43        8.66     12.75 o
 -15   2  11        4.00      -11.51     11.51 o
 -14   2  11        1.21        4.15     17.03 o
 -13   2  11        1.15       -5.75      7.91 o
 -12   2  11       17.48       16.40      7.41 o
 -11   2  11       12.31       11.52      7.71 o
 -10   2  11       25.47       19.83     10.45 o
  -9   2  11      118.42      146.55     11.05 o
  -8   2  11      287.71      324.15     12.72 o
  -7   2  11        1.58       -4.32      4.32 o
  -6   2  11        2.34       -2.64      3.83 o
  -5   2  11      316.80      278.30      8.59 o
  -4   2  11      299.34      320.51      8.23 o
  -3   2  11       96.24       85.59      5.02 o
  -2   2  11      205.61      231.52      7.80 o
  -1   2  11       53.23       46.72      4.40 o
   0   2  11       85.27       87.56      6.36 o
   1   2  11      178.70      171.25      8.46 o
   2   2  11      136.91      150.77      9.61 o
   3   2  11      388.35      361.96     12.35 o
   4   2  11        0.04       -5.16      5.91 o
   5   2  11        0.23        1.87      6.20 o
   6   2  11       58.54       45.99      8.24 o
   7   2  11       54.08       44.14      9.15 o
   8   2  11       87.10       97.57     10.89 o
   9   2  11       38.42       38.86     12.56 o
 -13   3  11        0.31       -3.06      7.68 o
 -12   3  11       81.55       98.98     10.72 o
 -11   3  11       14.13       29.58      7.94 o
 -10   3  11       77.12       68.10      8.59 o
  -9   3  11       38.81       38.49     14.09 o
  -8   3  11        3.78       -1.19      6.45 o
  -7   3  11       36.09       41.64      7.73 o
  -6   3  11      106.67      108.45      9.36 o
  -5   3  11       14.46        9.98      5.24 o
  -4   3  11       38.75       39.95      6.46 o
  -3   3  11        0.00       -2.25      4.81 o
  -2   3  11      259.33      287.16     10.81 o
  -1   3  11        2.46       -4.48      4.48 o
   0   3  11       34.70       33.31      6.49 o
   1   3  11      304.44      323.17     13.09 o
   2   3  11       49.77       46.97      8.33 o
   3   3  11        5.04       -1.11     10.11 o
   4   3  11        6.38        0.88      7.15 o
   5   3  11      131.91      137.14     11.51 o
   6   3  11        1.01       -0.27      7.63 o
   7   3  11        6.62        5.97      8.48 o
   8   3  11       62.43       74.59     11.28 o
 -10   4  11        1.30       -6.65      6.65 o
  -9   4  11       11.80        3.71      7.39 o
  -8   4  11        1.72       -3.75      6.96 o
  -7   4  11        0.08       -6.46      6.46 o
  -6   4  11        0.78        0.39      6.36 o
  -5   4  11        0.49        6.85      7.37 o
  -4   4  11        0.64       -6.11      6.11 o
  -3   4  11        2.52        5.94      6.28 o
  -2   4  11        2.79        3.18      6.21 o
  -1   4  11        0.12       -6.02      6.02 o
   0   4  11       10.93       18.91      8.28 o
   1   4  11       19.10       19.99      8.88 o
   2   4  11       25.41       21.14      8.10 o
   3   4  11        1.83       -4.78      9.60 o
   4   4  11        3.89        5.68      8.28 o
   5   4  11        8.58        2.98      8.18 o
 -16   0  12        0.12      -19.85     29.20 o
 -15   0  12        2.82       -2.08     19.83 o
 -14   0  12        0.87       -4.00     14.02 o
 -13   0  12      193.88      157.65     16.32 o
 -12   0  12       29.25       32.50     10.22 o
 -11   0  12        3.03       11.82      9.02 o
 -10   0  12      105.89      156.68     10.78 o
  -9   0  12      217.11      209.64     11.71 o
  -8   0  12       16.27       24.34      6.69 o
  -7   0  12      979.87     1011.73     28.75 o
  -6   0  12      222.15      190.05     14.62 o
  -5   0  12     1407.65     1249.41     32.49 o
  -4   0  12      119.12      125.80     19.36 o
  -3   0  12       68.89       58.44      8.01 o
  -2   0  12     1085.21     1054.82     28.86 o
  -1   0  12        6.81       16.56      7.03 o
   0   0  12      348.16      295.75     15.70 o
   1   0  12      369.28      397.20     13.41 o
   2   0  12      757.35      720.67     24.23 o
   3   0  12      257.01      253.54     15.08 o
   4   0  12        2.95        3.73      7.40 o
   5   0  12      461.38      530.27     41.14 o
   6   0  12       71.81       62.63     15.16 o
   7   0  12       14.95        9.40     13.45 o
   8   0  12      623.48      663.00     36.09 o
   9   0  12      224.25      289.21     26.96 o
  10   0  12      132.14      118.17     21.37 o
 -16   1  12        3.05       11.44     12.79 o
 -15   1  12       26.62       42.60     14.11 o
 -14   1  12        0.29        3.84      9.49 o
 -13   1  12       14.12       30.41      8.72 o
 -12   1  12        0.10       -0.33      6.05 o
 -11   1  12       66.78       64.17      9.71 o
 -10   1  12       80.51       70.30      6.89 o
  -9   1  12       67.37       63.35      6.60 o
  -8   1  12       50.10       66.62      8.88 o
  -7   1  12      411.01      384.28     10.02 o
  -6   1  12        8.44        7.44      3.97 o
  -5   1  12       22.44       29.84      5.81 o
  -4   1  12       34.32       34.55      4.50 o
  -3   1  12       69.18       74.44      6.29 o
  -2   1  12       54.06       45.02      4.93 o
  -1   1  12      111.06      113.14      7.94 o
   0   1  12      113.67      117.69      6.60 o
   1   1  12      186.92      161.02      7.69 o
   2   1  12       30.43       26.77      5.60 o
   3   1  12       12.58       14.38      6.69 o
   4   1  12        2.28        2.02      6.47 o
   5   1  12        0.40       -0.90      6.51 o
   6   1  12        6.63       -6.72      6.72 o
   7   1  12       52.23       29.15     10.50 o
   8   1  12        0.52       -6.86     11.11 o
   9   1  12       33.66       46.65     14.44 o
 -15   2  12        3.35       -7.57     11.41 o
 -14   2  12       17.19       19.67     11.46 o
 -13   2  12        0.21        4.67      8.31 o
 -12   2  12        7.51       13.15      7.57 o
 -11   2  12        4.41       -6.53      6.53 o
 -10   2  12       15.61        7.00      6.68 o
  -9   2  12      110.46      118.57     10.74 o
  -8   2  12       10.70       19.19      7.37 o
  -7   2  12      180.27      176.56     10.07 o
  -6   2  12       59.66       44.38     10.01 o
  -5   2  12      106.66      107.15      7.15 o
  -4   2  12      106.78      113.06      8.78 o
  -3   2  12        0.51        1.13      4.09 o
  -2   2  12      293.43      291.45      9.64 o
  -1   2  12      121.70       98.67      5.98 o
   0   2  12        0.02       -2.31      3.82 o
   1   2  12      115.58      144.66     10.22 o
   2   2  12       90.47      104.31      8.96 o
   3   2  12        9.27        5.98      7.53 o
   4   2  12        6.79       12.14      6.80 o
   5   2  12      142.26      160.96     12.57 o
   6   2  12       56.74       52.95      9.38 o
   7   2  12       33.47       24.94     11.14 o
   8   2  12        9.37        5.58     11.08 o
 -13   3  12       14.10       13.94      8.64 o
 -12   3  12        1.63        4.30      7.55 o
 -11   3  12        9.88       19.05      7.95 o
 -10   3  12       82.22       86.68      9.16 o
  -9   3  12       15.08       13.50      7.68 o
  -8   3  12        0.01       -6.61      6.61 o
  -7   3  12        0.66        0.50      6.23 o
  -6   3  12        3.04       -0.32      6.26 o
  -5   3  12       69.53       74.08      8.42 o
  -4   3  12      110.26       91.28     15.39 o
  -3   3  12       62.52       74.79      8.25 o
  -2   3  12        4.25       12.21      6.19 o
  -1   3  12       97.66       89.66      8.54 o
   0   3  12       30.46       39.84      7.13 o
   1   3  12       27.29       28.43     10.93 o
   2   3  12       75.68       81.79     11.30 o
   3   3  12        6.52        7.94      7.23 o
   4   3  12        3.34        4.17      7.42 o
   5   3  12        0.03       -3.73      7.60 o
   6   3  12       69.02       64.71     10.64 o
   7   3  12       70.70       71.10     11.41 o
 -10   4  12        5.94       12.37      8.70 o
  -9   4  12        1.30       -6.74      7.17 o
  -8   4  12       15.16       15.45      7.90 o
  -7   4  12        5.00        4.69      6.86 o
  -6   4  12       43.84       42.59      8.27 o
  -5   4  12       15.84        9.37      7.20 o
  -4   4  12       31.66       29.18      7.77 o
  -3   4  12       44.53       49.57      8.96 o
  -2   4  12       14.02       10.44      7.01 o
  -1   4  12       98.16      137.17     12.38 o
   0   4  12       24.99       17.78      8.86 o
   1   4  12       26.42       22.70     10.29 o
   2   4  12        0.13       -1.32      8.91 o
   3   4  12       15.41       19.42      8.67 o
   4   4  12       41.80       49.01     10.09 o
 -15   1  13       17.24       36.80     13.44 o
 -14   1  13        3.50        6.85     11.66 o
 -13   1  13        7.71       22.99     10.22 o
 -12   1  13        0.36        7.17      6.46 o
 -11   1  13       55.85       40.40      7.32 o
 -10   1  13       48.72       58.84      7.57 o
  -9   1  13      132.14      164.14      9.31 o
  -8   1  13      818.42      782.88     18.46 o
  -7   1  13      302.52      305.81     10.04 o
  -6   1  13      128.96      117.74      7.50 o
  -5   1  13      171.58      161.94      7.80 o
  -4   1  13      178.67      181.09     10.41 o
  -3   1  13      154.30      161.72      8.78 o
  -2   1  13        7.81        0.64      4.17 o
  -1   1  13      487.12      473.18     12.07 o
   0   1  13       27.71       27.02      5.56 o
   1   1  13      188.89      211.48     11.37 o
   2   1  13      114.21      127.20      9.82 o
   3   1  13      437.31      473.84     16.51 o
   4   1  13      182.37      188.54     11.76 o
   5   1  13       37.01       27.60      8.01 o
   6   1  13      148.39      154.73     13.92 o
   7   1  13        3.70        7.53     11.67 o
   8   1  13      190.75      216.23     20.37 o
   9   1  13       17.79       36.39     14.70 o
 -14   2  13        0.37        4.97     11.21 o
 -13   2  13        7.41        8.06      8.85 o
 -12   2  13       18.51       10.35      8.45 o
 -11   2  13      138.03      168.78     12.22 o
 -10   2  13       26.54       31.32      7.61 o
  -9   2  13      160.90      162.70     11.94 o
  -8   2  13       14.02        6.38      7.23 o
  -7   2  13       17.57       26.36      8.11 o
  -6   2  13      149.36      134.55     10.00 o
  -5   2  13      138.20      111.25      8.71 o
  -4   2  13       32.06       45.50      7.45 o
  -3   2  13       51.60       61.65      9.31 o
  -2   2  13        5.03       -1.93      5.74 o
  -1   2  13       33.80       31.44      5.18 o
   0   2  13      146.63      138.05     10.15 o
   1   2  13      171.75      147.86     12.03 o
   2   2  13      111.32      119.89     11.25 o
   3   2  13       17.14       15.87      8.49 o
   4   2  13        6.93        2.92      8.13 o
   5   2  13      144.94      135.71     12.85 o
   6   2  13       50.68       33.31     11.48 o
   7   2  13       56.77       37.17     18.65 o
   8   2  13       21.86       25.75     16.25 o
 -13   3  13       19.49       13.65      9.98 o
 -12   3  13        0.09        1.06      7.95 o
 -11   3  13       24.88        8.51      7.55 o
 -10   3  13       30.51       28.52      8.91 o
  -9   3  13       15.98       11.63      9.01 o
  -8   3  13        0.53       -6.52      6.52 o
  -7   3  13       16.81       -0.06      6.60 o
  -6   3  13        0.02        2.94      8.63 o
  -5   3  13      159.80      154.48     12.12 o
  -4   3  13        2.74        8.48      8.74 o
  -3   3  13        5.91       13.63      6.23 o
  -2   3  13      159.73      154.04     22.20 o
  -1   3  13       14.58       17.37      8.65 o
   0   3  13        5.62        3.40     12.58 o
   1   3  13        9.08        7.61      8.90 o
   2   3  13       85.93       71.92     11.38 o
   3   3  13        2.47        0.24      8.81 o
   4   3  13        6.75        1.08      8.01 o
   5   3  13      133.25      124.89     12.22 o
   6   3  13        0.16       -0.74      8.94 o
  -9   4  13        1.31       -5.59      8.07 o
  -8   4  13        4.48        8.27      7.78 o
  -7   4  13        5.09       -5.03      7.19 o
  -6   4  13        2.47        8.00      7.74 o
  -5   4  13        9.94        7.56      7.46 o
  -4   4  13        1.07        3.25      6.71 o
  -3   4  13        0.19        2.95      6.72 o
  -2   4  13        2.83       -9.14     11.63 o
  -1   4  13        1.65       -4.92      8.08 o
   0   4  13        2.94        3.76      8.60 o
   1   4  13        0.42       -8.76      8.76 o
   2   4  13       15.84        5.98      9.72 o
 -15   0  14        0.69        3.34     14.62 o
 -14   0  14        1.06       10.88     21.09 o
 -13   0  14       76.93      108.11     36.53 o
 -12   0  14        0.38       -1.99      9.77 o
 -11   0  14        0.36        5.36     15.10 o
 -10   0  14      145.31      195.85     14.75 o
  -9   0  14        5.85        4.62      6.43 o
  -8   0  14      106.16       94.16     11.84 o
  -7   0  14       12.40       28.87      7.68 o
  -6   0  14      687.35      594.12     23.14 o
  -5   0  14      104.64      121.17     12.86 o
  -4   0  14      923.99      892.90     38.52 o
  -3   0  14      965.36      849.65     26.90 o
  -2   0  14      289.62      309.04     16.18 o
  -1   0  14      524.15      566.01     25.18 o
   0   0  14        4.78       -4.62      9.42 o
   1   0  14      162.82      133.97     12.53 o
   2   0  14     1099.64     1193.89     36.39 o
   3   0  14        0.05       -8.49     10.85 o
   4   0  14       24.42        8.07     18.48 o
   5   0  14       42.33       46.56     28.12 o
   6   0  14       88.66       95.36     18.41 o
   7   0  14       77.33       60.33     18.19 o
   8   0  14       19.37       -3.80     18.79 o
 -15   1  14       13.97       23.72     15.11 o
 -14   1  14        4.37       -8.18      9.43 o
 -13   1  14       19.28       12.29      9.82 o
 -12   1  14        0.24        4.26      7.70 o
 -11   1  14       56.78       49.38      7.91 o
 -10   1  14        0.77       -5.61      5.61 o
  -9   1  14        1.60       13.13      6.48 o
  -8   1  14       91.26       80.02      7.67 o
  -7   1  14       29.39       23.22      6.36 o
  -6   1  14      325.75      345.45     16.12 o
  -5   1  14        1.83       -4.30      6.06 o
  -4   1  14      168.45      156.30      9.91 o
  -3   1  14       11.02        1.51      5.80 o
  -2   1  14      380.23      368.63     14.04 o
  -1   1  14      373.71      332.36     14.72 o
   0   1  14      233.33      240.04     17.58 o
   1   1  14        0.67       -2.26      6.39 o
   2   1  14       19.49       23.86      7.50 o
   3   1  14       31.49       20.19      7.51 o
   4   1  14       11.99       13.02      7.95 o
   5   1  14       59.13       61.94     13.96 o
   6   1  14       57.74       59.70     14.10 o
   7   1  14        7.09        4.01     12.64 o
   8   1  14        5.99       -8.24     13.18 o
 -14   2  14        3.65        3.98     11.31 o
 -13   2  14        4.43        2.34      8.58 o
 -12   2  14        0.51       -5.21      8.48 o
 -11   2  14       34.42       27.99      8.54 o
 -10   2  14      126.81      133.68     11.82 o
  -9   2  14       50.01       36.38     10.42 o
  -8   2  14      113.21      121.34     11.24 o
  -7   2  14       30.16       46.15      9.62 o
  -6   2  14       10.81        8.12      7.82 o
  -5   2  14       58.16       45.67     10.68 o
  -4   2  14       77.15       70.19     13.60 o
  -3   2  14       25.69       12.47      6.19 o
  -2   2  14       17.90       13.91     11.97 o
  -1   2  14      133.80      152.28     12.04 o
   0   2  14      177.61      173.42     23.47 o
   1   2  14        4.09       -7.47      7.47 o
   2   2  14       67.33       58.49     15.75 o
   3   2  14       50.66       36.81      9.75 o
   4   2  14        0.00        1.84      9.40 o
   5   2  14       14.05        5.50     11.67 o
   6   2  14       40.37       20.77     11.49 o
   7   2  14        3.74      -13.39     13.39 o
 -12   3  14        7.11       -3.50     11.27 o
 -11   3  14        6.47        6.23      7.80 o
 -10   3  14        3.03       -7.53      7.53 o
  -9   3  14        1.34       -2.04      7.70 o
  -8   3  14        4.51        6.96      7.46 o
  -7   3  14       98.28       80.53      9.73 o
  -6   3  14       45.26       44.15      8.34 o
  -5   3  14       12.39        7.27      7.35 o
  -4   3  14        4.00       -1.51     12.13 o
  -3   3  14        1.66       -0.51      7.83 o
  -2   3  14       28.58       42.84      9.95 o
  -1   3  14       61.04       60.84     11.09 o
   0   3  14        7.17        7.48      8.59 o
   1   3  14       15.82       22.90      9.73 o
   2   3  14        0.00       -8.56      8.56 o
   3   3  14       50.81       58.32     12.20 o
   4   3  14        3.79        8.31     10.61 o
   5   3  14        4.99        3.53     10.82 o
  -8   4  14       11.40       15.28      8.42 o
  -7   4  14        6.00       13.18      8.99 o
  -6   4  14        2.23        7.05      7.52 o
  -5   4  14        4.87       24.06      8.25 o
  -4   4  14       66.25      106.22     19.55 o
  -3   4  14        1.91       15.92      9.30 o
  -2   4  14        1.44       -4.07      9.17 o
  -1   4  14       15.98        0.49      9.21 o
   0   4  14       27.96       27.86     10.37 o
   1   4  14       36.69       34.46     13.13 o
 -15   1  15        0.33       -0.61     16.35 o
 -14   1  15        0.01       -8.61      9.98 o
 -13   1  15        0.64       -3.08      9.64 o
 -12   1  15       10.26       27.08     10.26 o
 -11   1  15       52.45       50.47      9.17 o
 -10   1  15        0.00        3.19      6.64 o
  -9   1  15        2.07        2.88      6.17 o
  -8   1  15       51.04       36.15      7.63 o
  -7   1  15       14.21       12.92      6.87 o
  -6   1  15       31.34       33.74      7.79 o
  -5   1  15      294.14      310.64     14.85 o
  -4   1  15      273.32      245.42     13.08 o
  -3   1  15      501.97      445.42     16.10 o
  -2   1  15       20.77       11.39      6.84 o
  -1   1  15      196.25      203.63     11.53 o
   0   1  15      595.93      591.76     20.27 o
   1   1  15       65.41       72.04      9.55 o
   2   1  15        1.91       -1.58      6.70 o
   3   1  15      171.59      187.96     12.40 o
   4   1  15       18.85       14.12      9.57 o
   5   1  15       57.76       78.67     15.10 o
   6   1  15        9.24        3.21     12.39 o
   7   1  15       95.49      146.96     27.52 o
 -14   2  15        0.03       -9.04     11.56 o
 -13   2  15        0.56       -1.39     10.89 o
 -12   2  15       13.02       40.56     14.83 o
 -11   2  15        1.97        7.44      8.24 o
 -10   2  15        0.09       -6.55      7.61 o
  -9   2  15       27.96       26.81      9.05 o
  -8   2  15      189.03      200.68     15.17 o
  -7   2  15       10.50       12.21      8.41 o
  -6   2  15        0.51        0.89      7.38 o
  -5   2  15        0.01       -5.56      7.75 o
  -4   2  15        5.13       -1.90      5.97 o
  -3   2  15      244.08      258.58     14.31 o
  -2   2  15      231.91      199.98     13.47 o
  -1   2  15        3.08       -1.39      7.89 o
   0   2  15       14.81        2.43      8.31 o
   1   2  15        6.68        5.84     10.47 o
   2   2  15       10.28        8.02      8.95 o
   3   2  15       50.48       35.49     11.30 o
   4   2  15       88.37       76.19     13.05 o
   5   2  15       45.49       80.27     13.89 o
   6   2  15       13.21       31.72     16.47 o
 -11   3  15        0.20        0.35      7.67 o
 -10   3  15       18.65       30.13     10.12 o
  -9   3  15        0.20       -1.60      7.73 o
  -8   3  15        0.63        2.07      7.76 o
  -7   3  15        3.18        6.96      7.50 o
  -6   3  15      100.62      101.77     11.54 o
  -5   3  15        6.50       -6.29      6.29 o
  -4   3  15        0.47       -5.97      5.97 o
  -3   3  15       27.29       27.52      9.94 o
  -2   3  15        0.55       -2.19      8.33 o
  -1   3  15       74.88       75.52     12.05 o
   0   3  15        0.54        4.37     10.80 o
   1   3  15        2.40       -1.97      9.37 o
   2   3  15       26.88       23.59     10.64 o
   3   3  15        0.03        7.43     10.31 o
   4   3  15       25.43       23.09     12.06 o
  -6   4  15       14.09       11.13      8.27 o
  -5   4  15        4.96        0.96      9.61 o
  -4   4  15       17.04       -0.03      9.51 o
  -3   4  15        3.12       -3.72      9.50 o
  -2   4  15        0.01       -2.03     10.02 o
  -1   4  15        4.53       -7.83      9.04 o
 -15   0  16        0.54        2.85     23.58 o
 -14   0  16        1.50       -0.48     14.01 o
 -13   0  16       14.61       31.03     15.03 o
 -12   0  16        6.76       11.14     13.22 o
 -11   0  16        2.13       19.17     12.24 o
 -10   0  16      194.71      214.40     18.57 o
  -9   0  16       27.10       14.81     26.68 o
  -8   0  16       54.63       45.53     21.35 o
  -7   0  16       73.84       72.57     26.01 o
  -6   0  16     1419.17     1405.56     70.29 o
  -5   0  16       72.04      101.45     16.92 o
  -4   0  16      219.71      246.06     28.43 o
  -3   0  16      235.56      217.44     30.04 o
  -2   0  16      342.39      407.36     35.09 o
  -1   0  16      470.18      448.09     35.65 o
   0   0  16       19.78        2.25     25.41 o
   1   0  16       25.76       10.97     12.55 o
   2   0  16       64.49       65.81     15.80 o
   3   0  16       11.26       -1.16     12.92 o
   4   0  16       16.45       42.25     16.41 o
   5   0  16       48.62       33.82     16.65 o
   6   0  16      208.07      199.61     24.57 o
 -14   1  16        7.75       19.05     12.83 o
 -13   1  16        0.62        1.02     13.13 o
 -12   1  16        0.99       -3.89      9.27 o
 -11   1  16        6.99        7.83      9.22 o
 -10   1  16       32.67       26.17      9.59 o
  -9   1  16       15.49       17.10      8.03 o
  -8   1  16      123.51      119.46     10.15 o
  -7   1  16        0.01       -2.34      6.63 o
  -6   1  16        2.55       -7.81      7.81 o
  -5   1  16      103.09      116.95     10.08 o
  -4   1  16      515.62      499.46     17.17 o
  -3   1  16        0.15       -7.49      7.49 o
  -2   1  16        8.49        1.41      6.44 o
  -1   1  16        0.13       -4.59      6.78 o
   0   1  16        1.31       -2.36      6.93 o
   1   1  16        0.33        2.49      7.02 o
   2   1  16       47.82       33.61     12.61 o
   3   1  16       11.65       -4.82     11.15 o
   4   1  16       11.48        5.63     11.88 o
   5   1  16       41.65       30.53     14.09 o
   6   1  16        0.72       -2.18     13.00 o
 -13   2  16        4.11       -4.49     11.24 o
 -12   2  16        1.70        1.34     11.35 o
 -11   2  16        0.00        3.32      9.11 o
 -10   2  16        0.02      -10.08     10.08 o
  -9   2  16        6.94       13.26      8.64 o
  -8   2  16       14.95       20.76      9.69 o
  -7   2  16       28.72       19.10      8.40 o
  -6   2  16       23.17       35.13     10.22 o
  -5   2  16        2.47       10.06      6.70 o
  -4   2  16       60.73       46.89      7.92 o
  -3   2  16      237.91      234.67     14.39 o
  -2   2  16       59.54       68.51     10.72 o
  -1   2  16      183.50      159.99     13.32 o
   0   2  16        1.74       -9.29     11.84 o
   1   2  16       19.91       19.99      9.51 o
   2   2  16        1.95        9.50     10.51 o
   3   2  16      120.55      142.56     15.79 o
   4   2  16       40.26       56.57     17.32 o
   5   2  16        1.20      -16.44     23.10 o
 -11   3  16        4.68       -0.51     10.58 o
 -10   3  16        3.95       -7.99      7.99 o
  -9   3  16        7.60       15.86      8.74 o
  -8   3  16        0.01       -4.95      7.66 o
  -7   3  16        0.13        7.22      8.62 o
  -6   3  16       13.72        5.78      7.63 o
  -5   3  16        0.02       -6.12      8.83 o
  -4   3  16       24.23       17.64      9.65 o
  -3   3  16       41.84       38.35     10.81 o
  -2   3  16        6.64       11.53      9.98 o
  -1   3  16        3.04       -3.86      9.61 o
   0   3  16       21.49       11.33     10.27 o
   1   3  16       26.66       37.29     12.14 o
   2   3  16       42.42       46.22     12.66 o
 -14   1  17        4.61       10.89     14.59 o
 -13   1  17        0.58       12.08     10.70 o
 -12   1  17       24.36       33.07     13.57 o
 -11   1  17        0.44       -3.83      9.22 o
 -10   1  17       36.84       23.82     11.93 o
  -9   1  17        4.53       18.32     11.28 o
  -8   1  17       42.00       54.91     11.76 o
  -7   1  17       49.09       37.55      8.83 o
  -6   1  17       33.54       42.48      8.94 o
  -5   1  17       13.01       17.47      7.60 o
  -4   1  17      117.46      122.41     10.48 o
  -3   1  17       88.35       99.55     10.05 o
  -2   1  17       68.90       64.20      9.25 o
  -1   1  17       16.44       15.94      7.58 o
   0   1  17      168.25      197.82     15.06 o
   1   1  17        4.16        5.15     11.51 o
   2   1  17        0.81        1.43     11.75 o
   3   1  17        0.01       -3.81     11.75 o
   4   1  17      241.70      294.48     40.41 o
   5   1  17       11.58        2.47     13.01 o
 -12   2  17       11.52       -1.28     11.30 o
 -11   2  17        6.68       24.39     14.77 o
 -10   2  17       11.14       17.84     10.22 o
  -9   2  17        0.77        3.49      9.55 o
  -8   2  17        3.65       -1.10      8.33 o
  -7   2  17       12.32       18.13     10.02 o
  -6   2  17       27.32       15.55      9.22 o
  -5   2  17        2.99       -6.63      6.86 o
  -4   2  17       48.84       59.61     10.68 o
  -3   2  17        1.36        5.90      8.74 o
  -2   2  17       81.45       92.78     11.62 o
  -1   2  17       67.67       50.59     10.96 o
   0   2  17      131.86      195.98     16.98 o
   1   2  17      122.38      129.91     15.26 o
   2   2  17       45.10       33.67     12.17 o
   3   2  17       57.41       76.02     18.30 o
  -9   3  17       24.77       21.74     17.41 o
  -8   3  17        4.16       -7.88      7.88 o
  -7   3  17       12.69       13.60     11.90 o
  -6   3  17       38.82       45.44     22.92 o
  -5   3  17        1.90        0.17      9.64 o
  -4   3  17       19.34       25.67     10.73 o
  -3   3  17       18.91       17.75     27.17 o
  -2   3  17       16.24       22.59     15.97 o
  -1   3  17        0.36       -5.49      9.38 o
   0   3  17       29.53       16.91     11.31 o
   1   3  17      173.37      180.59     17.37 o
 -13   0  18        0.92       -4.68     14.36 o
 -12   0  18       23.67       45.13     16.89 o
 -11   0  18        5.65        7.32     13.38 o
 -10   0  18        0.13       14.05     13.28 o
  -9   0  18       47.86       64.27     16.28 o
  -8   0  18       30.51       17.86     16.55 o
  -7   0  18        4.13       17.28     16.76 o
  -6   0  18       38.43       30.05     14.60 o
  -5   0  18       21.30       32.70     22.91 o
  -4   0  18       69.82       73.28     18.13 o
  -3   0  18        0.41       -8.61     12.62 o
  -2   0  18      340.26      389.46     27.30 o
  -1   0  18       19.99       23.33     14.63 o
   0   0  18        6.27       39.20     15.44 o
   1   0  18      138.99      133.89     20.50 o
   2   0  18      219.58      199.86     23.40 o
   3   0  18      177.98      230.55     25.44 o
   4   0  18        7.87       24.59     16.56 o
 -13   1  18        2.58       -9.84     15.01 o
 -12   1  18        1.40       21.94     11.24 o
 -11   1  18        3.86        3.18      9.66 o
 -10   1  18        3.89        6.62     11.79 o
  -9   1  18        0.19        1.13     11.11 o
  -8   1  18       11.75       13.58     13.22 o
  -7   1  18        0.18       22.77     14.04 o
  -6   1  18       27.65       23.56     16.20 o
  -5   1  18        6.04       -0.42      9.64 o
  -4   1  18        9.38       17.79      9.55 o
  -3   1  18       35.22       31.69     13.43 o
  -2   1  18        3.93       16.10     21.89 o
  -1   1  18        8.89        3.74     16.76 o
   0   1  18       45.31       27.19     13.19 o
   1   1  18       40.19       49.93     14.01 o
   2   1  18       30.12       26.66     13.71 o
   3   1  18       15.75      -12.65     12.88 o
   4   1  18       21.96       26.74     14.24 o
 -11   2  18        0.03      -12.27     12.27 o
 -10   2  18        3.10      -11.99     19.00 o
  -9   2  18        5.13       25.19     14.47 o
  -8   2  18        1.05        1.14     10.08 o
  -7   2  18        0.63      -10.05     10.05 o
  -6   2  18       50.05       58.45     12.34 o
  -5   2  18       23.68       37.29     10.35 o
  -4   2  18        3.32       13.49     11.30 o
  -3   2  18        1.65       -6.97      9.28 o
  -2   2  18       37.74       66.98     12.89 o
  -1   2  18      102.61       71.88     13.65 o
   0   2  18       15.90       34.62     24.60 o
   1   2  18       68.15       62.89     17.73 o
   2   2  18        7.26        0.89     29.38 o
  -8   3  18        0.09        0.62     12.64 o
  -7   3  18        5.62        4.41     10.86 o
  -6   3  18       26.31       19.41     11.62 o
  -5   3  18       17.88       25.68     14.74 o
  -4   3  18        7.03      -10.10     10.10 o
  -3   3  18        0.12        9.33     11.05 o
  -2   3  18        0.82      -10.12     10.12 o
 -12   1  19       10.42        9.37     13.15 o
 -11   1  19        8.04       21.48     10.68 o
 -10   1  19       20.30       16.54     12.55 o
  -9   1  19        0.17       -3.84     13.52 o
  -8   1  19       56.91       78.85     18.17 o
  -7   1  19        1.67        0.89     11.92 o
  -6   1  19       58.77       49.47     13.73 o
  -5   1  19       26.25       48.74     14.19 o
  -4   1  19      115.17      134.61     17.19 o
  -3   1  19       84.62       90.71     15.75 o
  -2   1  19       38.31       36.24     14.16 o
  -1   1  19       54.41       34.19     14.14 o
   0   1  19        0.00        2.60     12.42 o
   1   1  19      187.01      211.23     20.86 o
   2   1  19        0.12       -5.34     13.05 o
 -10   2  19        1.24       -9.23     13.43 o
  -9   2  19        2.49       -0.94     13.84 o
  -8   2  19       27.22        2.17     18.87 o
  -7   2  19       12.26       48.04     16.61 o
  -6   2  19       30.30       41.67     19.18 o
  -5   2  19        9.89       -6.40     13.44 o
  -4   2  19        2.34       -9.76     13.60 o
  -3   2  19        0.94       22.70     27.87 o
  -2   2  19      109.25      102.32     20.32 o
  -1   2  19       26.98       13.32     20.22 o
   0   2  19       16.10       34.62     16.91 o
 -11   0  20       36.73       40.10     21.68 o
 -10   0  20        4.86       22.42     22.92 o
  -9   0  20        9.49       43.71     21.20 o
  -8   0  20       29.14       58.20     17.54 o
  -7   0  20        2.92        4.89     14.34 o
  -6   0  20        2.09       -0.68     18.96 o
  -5   0  20      116.61      130.51     25.46 o
  -4   0  20        9.05      -13.62     13.62 o
  -3   0  20        3.89       45.59     43.45 o
  -2   0  20       35.67       53.06     45.37 o
  -1   0  20       50.80       49.74     19.37 o
   0   0  20       65.79       71.73     19.51 o
   1   0  20        0.31       -7.65     15.22 o
 -11   1  20        1.27       -0.18     13.29 o
 -10   1  20        3.45        0.64     14.24 o
  -9   1  20       44.05       60.16     21.32 o
  -8   1  20        4.05       10.57     14.56 o
  -7   1  20        0.14        7.99     12.21 o
  -6   1  20        7.43        0.68     13.29 o
  -5   1  20        1.29       -0.11     12.24 o
  -4   1  20       12.35        3.92     12.44 o
  -3   1  20       14.73       37.32     13.00 o
  -2   1  20       30.53       19.97     13.36 o
  -1   1  20       15.03        1.82     13.71 o
   0   1  20        0.07      -13.04     13.04 o
  -8   2  20       29.78       41.28     17.39 o
  -7   2  20        4.49        3.98     17.01 o
  -6   2  20       15.21       15.11     15.42 o
  -5   2  20        9.28       24.26     27.33 o
  -4   2  20        3.21       -5.87     22.40 o
  -3   2  20        2.95       -8.20     14.62 o
  -2   2  20       27.58        2.81     19.35 o
  -9   1  21        0.07       -7.39     15.97 o
  -8   1  21        9.23       15.10     14.35 o
  -7   1  21        5.65       -3.91     12.79 o
  -6   1  21       13.73       22.50     22.98 o
  -5   1  21        6.23        1.89     13.38 o
  -4   1  21       57.79       54.24     18.31 o
  -3   1  21        4.58       -7.00     13.48 o
  -2   1  21       53.21       28.14     18.82 o
 
